# Supplementary material for: 10-Ethynyl-2,3,6,6a,9,10-hexa­hydro-1H-6,9-methano­pyrrolo[2,1-i][2,1]benzo­thia­zol-10-ol 5,5-dioxide
Source: Acta Crystallogr Sect E Struct Rep Online. 2009 Oct 3;65(Pt 11):o2621. doi: 10.1107/S1600536809038410 (PMC2971063; doi:10.1107/S1600536809038410)
Supplement: Supplementary file 1 [file e-65-o2621-sup1.cif]

##############################################################################
###                                                                        ###
###        Electronic paper (Acta Crystallographica Section E)             ###
###                                                                        ###
##############################################################################
#                                                                            #
# This CIF contains the data in a paper accepted for publication in Acta     #
# Crystallographica Section E. It conforms to the requirements of Notes      #
# for Authors for Section E, and has been peer reviewed under the auspices   #
# of the IUCr Commission on Journals.                                        #
#                                                                            #
# Full details of the Crystallographic Information File format               #
# are given in the paper "The Crystallographic Information File (CIF):       #
# a New Standard Archive File for Crystallography" by S. R. Hall, F. H.      #
# Allen and I. D. Brown [Acta Cryst. (1991), A47, 655-685].                  #
#                                                                            #
# The current version of the core CIF dictionary is obtainable from          #
# ftp://ftp.iucr.org/pub/cif_core.dic. The current version number is 2.4.    #
#                                                                            #
# Software is freely available for graphical display of the structure(s) in  #
# this CIF.  For information consult the CIF home page http://www.iucr.org/  #
# cif/home.html                                                              #
#                                                                            #
# This file may be used for bona fide research purposes within the           #
# scientific community so long as proper attribution is given to the journal # 
# article from which it was obtained.                                        #
#                                                                            #
##############################################################################
                                             
data_I
_audit_creation_method     SHELXL-97
_chemical_name_systematic
;
10-Ethynyl-2,3,6,6a,9,10-hexahydro-1<i>H</i>-6,9-
methanopyrrolo[2,1-<i>i</i>][2,1]benzothiazol-10-ol 5,5-dioxide
;
_chemical_name_common     ?
_chemical_formula_moiety     'C13 H15 N O3 S'
_chemical_formula_sum     'C13 H15 N O3 S'
_chemical_formula_iupac     'C13 H15 N O3 S'
_chemical_formula_weight     265.32
_chemical_melting_point     ?
_symmetry_cell_setting     monoclinic
_symmetry_space_group_name_H-M     'C 2/c'
_symmetry_space_group_name_Hall     '-C 2yc'
loop_
    _symmetry_equiv_pos_as_xyz
    'x, y, z'
    '-x, y, -z+1/2'
    'x+1/2, y+1/2, z'
    '-x+1/2, y+1/2, -z+1/2'
    '-x, -y, -z'
    'x, -y, z-1/2'
    '-x+1/2, -y+1/2, -z'
    'x+1/2, -y+1/2, z-1/2'
_cell_length_a     24.113(3)
_cell_length_b     6.6202(7)
_cell_length_c     15.111(2)
_cell_angle_alpha     90.00
_cell_angle_beta     92.625(5)
_cell_angle_gamma     90.00
_cell_volume     2409.6(5)
_cell_formula_units_Z     8
_cell_measurement_reflns_used     6461
_cell_measurement_theta_min     2.7
_cell_measurement_theta_max     28.1
_cell_measurement_temperature     173.00(10)
_exptl_crystal_description     prism
_exptl_crystal_colour     colourless
_exptl_crystal_size_max     0.35
_exptl_crystal_size_mid     0.27
_exptl_crystal_size_min     0.18
_exptl_crystal_density_diffrn     1.463
_exptl_crystal_density_meas     ?
_exptl_crystal_density_method     'not measured'
_exptl_crystal_F_000     1120
_exptl_absorpt_coefficient_mu     0.27
_exptl_absorpt_correction_type     multi-scan
_exptl_absorpt_process_details     '(SADABS; Bruker, 2008)'
_exptl_absorpt_correction_T_min     0.877
_exptl_absorpt_correction_T_max     0.963
_exptl_special_details
;
;
_diffrn_ambient_temperature     173.00(10)
_diffrn_radiation_type     MoK\a
_diffrn_radiation_wavelength     0.71073
_diffrn_radiation_source     'fine-focus sealed tube'
_diffrn_radiation_monochromator     graphite
_diffrn_measurement_device_type     'Bruker X8 APEXII'
_diffrn_measurement_method     '\f and \w'
_diffrn_detector_area_resol_mean     ?
_diffrn_reflns_number     13946
_diffrn_reflns_av_R_equivalents     0.0295
_diffrn_reflns_av_sigmaI/netI     0.0230
_diffrn_reflns_theta_min     1.7
_diffrn_reflns_theta_max     28.0
_diffrn_reflns_theta_full     27.98
_diffrn_measured_fraction_theta_max     0.993
_diffrn_measured_fraction_theta_full     0.993
_diffrn_reflns_limit_h_min     -31
_diffrn_reflns_limit_h_max     30
_diffrn_reflns_limit_k_min     -7
_diffrn_reflns_limit_k_max     8
_diffrn_reflns_limit_l_min     -19
_diffrn_reflns_limit_l_max     19
_diffrn_standards_number     0
_diffrn_standards_interval_count     0
_diffrn_standards_interval_time     0
_diffrn_standards_decay_%     0
_refine_special_details
;
Refinement of <i>F</i>^2^ against ALL reflections. The weighted <i>R</i>-factor
<i>wR</i> and goodness of fit <i>S</i> are based on <i>F</i>^2^, conventional
<i>R</i>-factors <i>R</i> are based on <i>F</i>, with <i>F</i> set to zero for
negative <i>F</i>^2^. The threshold expression of <i>F</i>^2^ >
\s(<i>F</i>^2^) is used only for calculating <i>R</i>-factors(gt) <i>etc</i>.
and is not relevant to the choice of reflections for refinement.
<i>R</i>-factors based on <i>F</i>^2^ are statistically about twice as large
as those based on <i>F</i>, and <i>R</i>- factors based on ALL data will be
even larger.
;
_reflns_number_total     2889
_reflns_number_gt     2523
_reflns_threshold_expression     I>2\s(I)
_refine_ls_structure_factor_coef     Fsqd
_refine_ls_matrix_type     full
_refine_ls_R_factor_all     0.0403
_refine_ls_R_factor_gt     0.0342
_refine_ls_wR_factor_gt     0.0905
_refine_ls_wR_factor_ref     0.0953
_refine_ls_goodness_of_fit_ref     1.03
_refine_ls_restrained_S_all     1.03
_refine_ls_number_reflns     2889
_refine_ls_number_parameters     167
_refine_ls_number_restraints     0
_refine_ls_hydrogen_treatment     mixed
_refine_ls_weighting_scheme     calc
_refine_ls_weighting_details
         'calc w=1/[\s^2^(Fo^2^)+(0.0543P)^2^+1.8974P] where P=(Fo^2^+2Fc^2^)/3'
_atom_sites_solution_hydrogens     geom
_atom_sites_solution_primary     direct
_atom_sites_solution_secondary     difmap
_refine_ls_shift/su_max     0.001
_refine_ls_shift/su_mean     0.000
_refine_diff_density_max     0.33
_refine_diff_density_min     -0.42
_refine_ls_extinction_method     none
_refine_ls_extinction_coef     ?
loop_
    _atom_type_symbol
    _atom_type_description
    _atom_type_scat_dispersion_real
    _atom_type_scat_dispersion_imag
    _atom_type_scat_source
    'C' 'C' 0.0033 0.0016
                         'International Tables Vol C Tables 4.2.6.8 and 6.1.1.4'
    'H' 'H' 0.0000 0.0000
                         'International Tables Vol C Tables 4.2.6.8 and 6.1.1.4'
    'N' 'N' 0.0061 0.0033
                         'International Tables Vol C Tables 4.2.6.8 and 6.1.1.4'
    'O' 'O' 0.0106 0.0060
                         'International Tables Vol C Tables 4.2.6.8 and 6.1.1.4'
    'S' 'S' 0.1246 0.1234
                         'International Tables Vol C Tables 4.2.6.8 and 6.1.1.4'
_computing_data_collection     'APEX2 (Bruker, 2008)'
_computing_cell_refinement     'SAINT (Bruker, 2008)'
_computing_data_reduction     'SAINT (Bruker, 2008)'
_computing_structure_solution     'SIR97 (Altomare <i>et al.</i>,  1999)'
_computing_structure_refinement     'SHELXL97 (Sheldrick, 2008)'
_computing_molecular_graphics     'ORTEP-3 for Windows (Farrugia, 1997)'
_computing_publication_material     'WinGX (Farrugia, 1999)'
loop_
    _atom_site_type_symbol
    _atom_site_label
    _atom_site_fract_x
    _atom_site_fract_y
    _atom_site_fract_z
    _atom_site_U_iso_or_equiv
    _atom_site_adp_type
    _atom_site_calc_flag
    _atom_site_refinement_flags
    _atom_site_occupancy
    _atom_site_disorder_assembly
    _atom_site_disorder_group
    C C1 0.08386(6) 0.8014(2) 0.24477(10) 0.0260(3) Uani d . 1 . .
    H H1 0.0804 0.8017 0.1819 0.031 Uiso calc R 1 . .
    C C2 0.10447(6) 0.6218(2) 0.29734(9) 0.0227(3) Uani d . 1 . .
    H H2 0.1137 0.5077 0.2573 0.027 Uiso calc R 1 . .
    C C3 0.15678(6) 0.69210(19) 0.35283(9) 0.0167(3) Uani d . 1 . .
    C C4 0.07087(6) 0.9590(2) 0.29339(10) 0.0241(3) Uani d . 1 . .
    H H4 0.0580 1.0826 0.2681 0.029 Uiso calc R 1 . .
    C C5 0.13832(5) 0.86156(19) 0.41981(8) 0.0143(2) Uani d . 1 . .
    C C6 0.07809(5) 0.9277(2) 0.39197(9) 0.0179(3) Uani d . 1 . .
    H H6 0.0669 1.0507 0.4252 0.021 Uiso calc R 1 . .
    C C7 0.05869(6) 0.5588(2) 0.36090(10) 0.0246(3) Uani d . 1 . .
    H H7A 0.0251 0.5144 0.3261 0.030 Uiso calc R 1 . .
    H H7B 0.0720 0.4446 0.3985 0.030 Uiso calc R 1 . .
    C C8 0.04457(6) 0.7400(2) 0.41948(9) 0.0192(3) Uani d . 1 . .
    H H8 0.0038 0.7682 0.4163 0.023 Uiso calc R 1 . .
    C C10 0.17913(6) 1.0368(2) 0.43416(9) 0.0197(3) Uani d . 1 . .
    H H10A 0.2177 0.9926 0.4252 0.024 Uiso calc R 1 . .
    H H10B 0.1698 1.1497 0.3931 0.024 Uiso calc R 1 . .
    C C11 0.17199(6) 1.0997(2) 0.53035(10) 0.0258(3) Uani d . 1 . .
    H H11A 0.2046 1.1761 0.5543 0.031 Uiso calc R 1 . .
    H H11B 0.1382 1.1827 0.5361 0.031 Uiso calc R 1 . .
    C C12 0.16678(6) 0.8971(2) 0.57668(9) 0.0238(3) Uani d . 1 . .
    H H12A 0.2038 0.8389 0.5919 0.029 Uiso calc R 1 . .
    H H12B 0.1462 0.9112 0.6315 0.029 Uiso calc R 1 . .
    C C17 0.19816(6) 0.7687(2) 0.29199(9) 0.0187(3) Uani d . 1 . .
    C C18 0.23235(6) 0.8204(2) 0.24254(10) 0.0237(3) Uani d . 1 . .
    H H18 0.2597 0.8618 0.2030 0.028 Uiso calc R 1 . .
    N N13 0.13541(5) 0.76842(17) 0.51039(7) 0.0166(2) Uani d . 1 . .
    O O9 0.18201(4) 0.52655(15) 0.39984(7) 0.0242(2) Uani d . 1 . .
    O O15 0.04568(4) 0.85899(19) 0.58703(7) 0.0300(3) Uani d . 1 . .
    O O16 0.06809(5) 0.50367(17) 0.56167(8) 0.0316(3) Uani d . 1 . .
    S S14 0.069910(13) 0.70937(5) 0.53140(2) 0.01917(11) Uani d . 1 . .
    H H9O 0.1739(10) 0.542(3) 0.4521(16) 0.049(6) Uiso d . 1 . .
loop_
    _atom_site_aniso_label
    _atom_site_aniso_U_11
    _atom_site_aniso_U_22
    _atom_site_aniso_U_33
    _atom_site_aniso_U_12
    _atom_site_aniso_U_13
    _atom_site_aniso_U_23
    C1 0.0192(7) 0.0402(9) 0.0183(7) -0.0073(6) -0.0010(5) 0.0025(6)
    C2 0.0242(7) 0.0233(7) 0.0210(7) -0.0070(6) 0.0053(5) -0.0054(5)
    C3 0.0182(6) 0.0136(6) 0.0187(6) 0.0007(5) 0.0044(5) 0.0015(5)
    C4 0.0178(6) 0.0313(8) 0.0228(7) 0.0008(6) -0.0017(5) 0.0094(6)
    C5 0.0148(6) 0.0128(6) 0.0156(6) 0.0005(5) 0.0023(4) 0.0017(5)
    C6 0.0152(6) 0.0180(6) 0.0205(6) 0.0021(5) 0.0012(5) 0.0031(5)
    C7 0.0235(7) 0.0255(7) 0.0252(7) -0.0096(6) 0.0052(6) -0.0040(6)
    C8 0.0149(6) 0.0239(7) 0.0188(6) -0.0023(5) 0.0015(5) 0.0018(5)
    C10 0.0200(6) 0.0163(6) 0.0228(7) -0.0038(5) 0.0026(5) -0.0006(5)
    C11 0.0277(7) 0.0236(7) 0.0261(7) -0.0062(6) 0.0012(6) -0.0059(6)
    C12 0.0223(7) 0.0293(8) 0.0194(7) -0.0024(6) -0.0020(5) -0.0013(6)
    C17 0.0187(6) 0.0164(6) 0.0209(6) 0.0019(5) 0.0022(5) -0.0003(5)
    C18 0.0231(7) 0.0232(7) 0.0252(7) -0.0003(5) 0.0067(6) 0.0016(6)
    N13 0.0147(5) 0.0194(6) 0.0160(5) -0.0001(4) 0.0027(4) 0.0027(4)
    O9 0.0301(5) 0.0163(5) 0.0271(6) 0.0078(4) 0.0097(4) 0.0062(4)
    O15 0.0232(5) 0.0426(7) 0.0248(5) 0.0037(5) 0.0081(4) -0.0073(5)
    O16 0.0286(6) 0.0307(6) 0.0357(6) -0.0060(5) 0.0048(5) 0.0151(5)
    S14 0.01614(17) 0.0232(2) 0.01853(18) -0.00074(12) 0.00492(12) 0.00346(12)
_geom_special_details
;
All e.s.d.'s (except the e.s.d. in the dihedral angle between two l.s. planes)
are estimated using the full covariance matrix. The cell e.s.d.'s are taken
into account individually in the estimation of e.s.d.'s in distances, angles
and torsion angles; correlations between e.s.d.'s in cell parameters are only
used when they are defined by crystal symmetry. An approximate (isotropic)
treatment of cell e.s.d.'s is used for estimating e.s.d.'s involving l.s.
planes.
;
loop_
    _geom_bond_atom_site_label_1
    _geom_bond_atom_site_label_2
    _geom_bond_site_symmetry_2
    _geom_bond_distance
    _geom_bond_publ_flag
    C1 C4 . 1.322(2) ?
    C1 C2 . 1.501(2) ?
    C1 H1 . 0.9500 ?
    C2 C7 . 1.5532(19) ?
    C2 C3 . 1.5536(19) ?
    C2 H2 . 1.0000 ?
    C3 O9 . 1.4269(16) ?
    C3 C17 . 1.4770(18) ?
    C3 C5 . 1.5882(17) ?
    C4 C6 . 1.5062(19) ?
    C4 H4 . 0.9500 ?
    C5 N13 . 1.5057(16) ?
    C5 C10 . 1.5304(18) ?
    C5 C6 . 1.5563(17) ?
    C6 C8 . 1.5497(18) ?
    C6 H6 . 1.0000 ?
    C7 C8 . 1.538(2) ?
    C7 H7A . 0.9900 ?
    C7 H7B . 0.9900 ?
    C8 S14 . 1.7832(14) ?
    C8 H8 . 1.0000 ?
    C10 C11 . 1.529(2) ?
    C10 H10A . 0.9900 ?
    C10 H10B . 0.9900 ?
    C11 C12 . 1.521(2) ?
    C11 H11A . 0.9900 ?
    C11 H11B . 0.9900 ?
    C12 N13 . 1.4938(18) ?
    C12 H12A . 0.9900 ?
    C12 H12B . 0.9900 ?
    C17 C18 . 1.188(2) ?
    C18 H18 . 0.9500 ?
    N13 S14 . 1.6716(11) ?
    O9 H9O . 0.83(2) ?
    O15 S14 . 1.4402(11) ?
    O16 S14 . 1.4378(11) ?
loop_
    _geom_angle_atom_site_label_1
    _geom_angle_atom_site_label_2
    _geom_angle_atom_site_label_3
    _geom_angle_site_symmetry_1
    _geom_angle_site_symmetry_3
    _geom_angle
    _geom_angle_publ_flag
    C4 C1 C2 . . 114.33(13) ?
    C4 C1 H1 . . 122.8 ?
    C2 C1 H1 . . 122.8 ?
    C1 C2 C7 . . 108.20(12) ?
    C1 C2 C3 . . 106.82(11) ?
    C7 C2 C3 . . 109.22(11) ?
    C1 C2 H2 . . 110.8 ?
    C7 C2 H2 . . 110.8 ?
    C3 C2 H2 . . 110.8 ?
    O9 C3 C17 . . 106.79(11) ?
    O9 C3 C2 . . 110.84(11) ?
    C17 C3 C2 . . 108.77(11) ?
    O9 C3 C5 . . 110.54(10) ?
    C17 C3 C5 . . 111.79(10) ?
    C2 C3 C5 . . 108.13(10) ?
    C1 C4 C6 . . 114.92(13) ?
    C1 C4 H4 . . 122.5 ?
    C6 C4 H4 . . 122.5 ?
    N13 C5 C10 . . 103.78(10) ?
    N13 C5 C6 . . 106.21(10) ?
    C10 C5 C6 . . 114.26(11) ?
    N13 C5 C3 . . 108.43(10) ?
    C10 C5 C3 . . 115.39(10) ?
    C6 C5 C3 . . 108.17(10) ?
    C4 C6 C8 . . 109.72(12) ?
    C4 C6 C5 . . 111.73(11) ?
    C8 C6 C5 . . 101.16(10) ?
    C4 C6 H6 . . 111.3 ?
    C8 C6 H6 . . 111.3 ?
    C5 C6 H6 . . 111.3 ?
    C8 C7 C2 . . 109.18(11) ?
    C8 C7 H7A . . 109.8 ?
    C2 C7 H7A . . 109.8 ?
    C8 C7 H7B . . 109.8 ?
    C2 C7 H7B . . 109.8 ?
    H7A C7 H7B . . 108.3 ?
    C7 C8 C6 . . 109.82(11) ?
    C7 C8 S14 . . 112.45(10) ?
    C6 C8 S14 . . 100.68(9) ?
    C7 C8 H8 . . 111.2 ?
    C6 C8 H8 . . 111.2 ?
    S14 C8 H8 . . 111.2 ?
    C11 C10 C5 . . 103.97(11) ?
    C11 C10 H10A . . 111.0 ?
    C5 C10 H10A . . 111.0 ?
    C11 C10 H10B . . 111.0 ?
    C5 C10 H10B . . 111.0 ?
    H10A C10 H10B . . 109.0 ?
    C12 C11 C10 . . 102.28(11) ?
    C12 C11 H11A . . 111.3 ?
    C10 C11 H11A . . 111.3 ?
    C12 C11 H11B . . 111.3 ?
    C10 C11 H11B . . 111.3 ?
    H11A C11 H11B . . 109.2 ?
    N13 C12 C11 . . 104.12(11) ?
    N13 C12 H12A . . 110.9 ?
    C11 C12 H12A . . 110.9 ?
    N13 C12 H12B . . 110.9 ?
    C11 C12 H12B . . 110.9 ?
    H12A C12 H12B . . 109.0 ?
    C18 C17 C3 . . 176.65(15) ?
    C17 C18 H18 . . 180.0 ?
    C12 N13 C5 . . 109.44(10) ?
    C12 N13 S14 . . 117.37(9) ?
    C5 N13 S14 . . 110.62(8) ?
    C3 O9 H9O . . 105.3(16) ?
    O16 S14 O15 . . 116.53(7) ?
    O16 S14 N13 . . 108.95(6) ?
    O15 S14 N13 . . 111.24(6) ?
    O16 S14 C8 . . 113.28(7) ?
    O15 S14 C8 . . 110.17(7) ?
    N13 S14 C8 . . 94.53(6) ?
loop_
    _geom_torsion_atom_site_label_1
    _geom_torsion_atom_site_label_2
    _geom_torsion_atom_site_label_3
    _geom_torsion_atom_site_label_4
    _geom_torsion_site_symmetry_1
    _geom_torsion_site_symmetry_2
    _geom_torsion_site_symmetry_3
    _geom_torsion_site_symmetry_4
    _geom_torsion
    _geom_torsion_publ_flag
    C4 C1 C2 C7 . . . . 58.42(16) ?
    C4 C1 C2 C3 . . . . -59.07(15) ?
    C1 C2 C3 O9 . . . . -175.33(11) ?
    C7 C2 C3 O9 . . . . 67.86(14) ?
    C1 C2 C3 C17 . . . . -58.21(14) ?
    C7 C2 C3 C17 . . . . -175.02(12) ?
    C1 C2 C3 C5 . . . . 63.37(13) ?
    C7 C2 C3 C5 . . . . -53.44(14) ?
    C2 C1 C4 C6 . . . . -1.13(18) ?
    O9 C3 C5 N13 . . . . -18.73(14) ?
    C17 C3 C5 N13 . . . . -137.54(11) ?
    C2 C3 C5 N13 . . . . 102.76(11) ?
    O9 C3 C5 C10 . . . . 97.12(13) ?
    C17 C3 C5 C10 . . . . -21.69(16) ?
    C2 C3 C5 C10 . . . . -141.39(11) ?
    O9 C3 C5 C6 . . . . -133.51(11) ?
    C17 C3 C5 C6 . . . . 107.68(12) ?
    C2 C3 C5 C6 . . . . -12.02(13) ?
    C1 C4 C6 C8 . . . . -55.26(16) ?
    C1 C4 C6 C5 . . . . 56.10(17) ?
    N13 C5 C6 C4 . . . . -161.09(11) ?
    C10 C5 C6 C4 . . . . 85.14(14) ?
    C3 C5 C6 C4 . . . . -44.87(14) ?
    N13 C5 C6 C8 . . . . -44.42(12) ?
    C10 C5 C6 C8 . . . . -158.19(11) ?
    C3 C5 C6 C8 . . . . 71.81(12) ?
    C1 C2 C7 C8 . . . . -56.73(15) ?
    C3 C2 C7 C8 . . . . 59.20(15) ?
    C2 C7 C8 C6 . . . . 3.27(16) ?
    C2 C7 C8 S14 . . . . -107.96(12) ?
    C4 C6 C8 C7 . . . . 50.96(15) ?
    C5 C6 C8 C7 . . . . -67.18(13) ?
    C4 C6 C8 S14 . . . . 169.71(9) ?
    C5 C6 C8 S14 . . . . 51.57(10) ?
    N13 C5 C10 C11 . . . . -29.30(13) ?
    C6 C5 C10 C11 . . . . 85.90(13) ?
    C3 C5 C10 C11 . . . . -147.76(11) ?
    C5 C10 C11 C12 . . . . 40.51(14) ?
    C10 C11 C12 N13 . . . . -35.77(14) ?
    O9 C3 C17 C18 . . . . 35(3) ?
    C2 C3 C17 C18 . . . . -85(3) ?
    C5 C3 C17 C18 . . . . 156(3) ?
    C11 C12 N13 C5 . . . . 18.13(14) ?
    C11 C12 N13 S14 . . . . -108.98(11) ?
    C10 C5 N13 C12 . . . . 6.98(13) ?
    C6 C5 N13 C12 . . . . -113.80(12) ?
    C3 C5 N13 C12 . . . . 130.14(11) ?
    C10 C5 N13 S14 . . . . 137.81(9) ?
    C6 C5 N13 S14 . . . . 17.02(12) ?
    C3 C5 N13 S14 . . . . -99.03(10) ?
    C12 N13 S14 O16 . . . . -103.72(11) ?
    C5 N13 S14 O16 . . . . 129.74(9) ?
    C12 N13 S14 O15 . . . . 26.08(12) ?
    C5 N13 S14 O15 . . . . -100.46(9) ?
    C12 N13 S14 C8 . . . . 139.77(10) ?
    C5 N13 S14 C8 . . . . 13.23(10) ?
    C7 C8 S14 O16 . . . . -34.96(11) ?
    C6 C8 S14 O16 . . . . -151.79(9) ?
    C7 C8 S14 O15 . . . . -167.50(9) ?
    C6 C8 S14 O15 . . . . 75.67(10) ?
    C7 C8 S14 N13 . . . . 77.91(10) ?
    C6 C8 S14 N13 . . . . -38.92(9) ?
loop_
    _geom_hbond_atom_site_label_D
    _geom_hbond_atom_site_label_H
    _geom_hbond_atom_site_label_A
    _geom_hbond_site_symmetry_A
    _geom_hbond_distance_DH
    _geom_hbond_distance_HA
    _geom_hbond_distance_DA
    _geom_hbond_angle_DHA
    O9 H9O N13 . 0.83(2) 1.99(2) 2.6060(10)
                                          131(2)
    C8 H8 O16 5_566 1.00 2.53 3.183(2) 123
    C18 H18 O9 4_555 0.95 2.40 3.341(2) 169
data_global
_journal_date_recd_electronic     2009-09-16
_journal_date_accepted     2009-09-22
_journal_name_full     'Acta Crystallographica, Section E'
_journal_year     2009
_journal_volume     65
_journal_issue     11
_journal_page_first     o2621
_journal_page_last     o2621
_journal_paper_category     QO
_journal_coeditor_code     LH2908
_publ_contact_author_name     'B.O. Patrick'
_publ_contact_author_address
;
Department of Chemistry
University of British Columbia
2036 Main Mall
Vancouver, BC
Canada V6T 1Z1
;
_publ_contact_author_email     'bpatrick@chem.ubc.ca'
_publ_contact_author_fax     '604-822-2847'
_publ_contact_author_phone     '604-822-4865'
_publ_section_title
;\
10-Ethynyl-2,3,6,6a,9,10-hexahydro-1<i>H</i>-6,9-methanopyrrolo[2,1-<i>i</i>]\
[2,1]benzothiazol-10-ol 5,5-dioxide
;
loop_
    _publ_author_name
    _publ_author_footnote
    _publ_author_address
    'Patrick, B. O.' .
;
Department of Chemistry
University of British Columbia
2036 Main Mall
Vancouver, BC
Canada V6T 1Z1
;
    'Liang, H.' .
;
Department of Chemistry
University of British Columbia
2036 Main Mall
Vancouver, BC
Canada V6T 1Z1
;
    'Canesi, S.' .
;
Department of Chemistry
University of British Columbia
2036 Main Mall
Vancouver, BC
Canada V6T 1Z1
;
    'Ciufolini, M. A.' .
;
Department of Chemistry
University of British Columbia
2036 Main Mall
Vancouver, BC
Canada V6T 1Z1
;
