# Supplementary material for: 10-Ethynyl-2,3,6,6a,9,10-hexa­hydro-1H-6,9-methano­pyrrolo[2,1-i][2,1]benzo­thia­zol-10-ol 5,5-dioxide
Source: Acta Crystallogr Sect E Struct Rep Online. 2009 Oct 3;65(Pt 11):o2621. doi: 10.1107/S1600536809038410 (PMC2971063; doi:10.1107/S1600536809038410)
Supplement: Supplementary file 2 [file e-65-o2621-Isup2.hkl]

#
# h,k,l, Fc-squared, Fo-squared, sigma(Fo-squared) and status flag
#
data_I
_shelx_title ' mc019_0m in C2/c'
_shelx_refln_list_code          4
_shelx_F_calc_maximum      333.00
_exptl_crystal_F_000      1120.00
_reflns_d_resolution_high  0.7573
 
loop_
 _symmetry_equiv_pos_as_xyz
 'x, y, z'
 '-x, y, -z+1/2'
 'x+1/2, y+1/2, z'
 '-x+1/2, y+1/2, -z+1/2'
 '-x, -y, -z'
 'x, -y, z-1/2'
 '-x+1/2, -y+1/2, -z'
 'x+1/2, -y+1/2, z-1/2'
 
_cell_length_a    24.1125
_cell_length_b     6.6202
_cell_length_c    15.1108
_cell_angle_alpha  90.000
_cell_angle_beta   92.625
_cell_angle_gamma  90.000
 
_shelx_F_squared_multiplier     1.000
 
loop_
 _refln_index_h
 _refln_index_k
 _refln_index_l
 _refln_F_squared_calc
 _refln_F_squared_meas
 _refln_F_squared_sigma
 _refln_observed_status
   2   0   0     9879.42    10067.88    224.50 o
   4   0   0    36022.11    34181.82    334.10 o
   6   0   0     9738.03    10028.78     97.87 o
   8   0   0   110887.69   101518.12   1032.97 o
  10   0   0    18530.98    19589.74    208.48 o
  12   0   0     8041.15     8358.07     97.18 o
  14   0   0     6633.61     7055.36     77.20 o
  16   0   0     8941.90     9184.75    118.57 o
  18   0   0        1.39        3.49      7.37 o
  20   0   0     4284.20     4068.11     98.89 o
  22   0   0      152.68      157.66     17.16 o
  24   0   0      215.72      241.29     20.91 o
  26   0   0      357.39      301.04     23.51 o
  28   0   0     2272.47     2217.93    105.05 o
  30   0   0     1728.99     1842.03     96.29 o
   1   1   0      465.69      452.10      6.89 o
   3   1   0     5972.19     5812.99     61.54 o
   5   1   0     2383.35     2487.73     25.27 o
   7   1   0     1420.68     1405.09     14.03 o
   9   1   0      143.18      177.20      4.19 o
  11   1   0      357.96      302.60      5.90 o
  13   1   0      479.40      534.71      8.72 o
  15   1   0      999.47     1061.84     15.08 o
  17   1   0      642.96      612.86     11.43 o
  19   1   0      505.96      514.99     12.34 o
  21   1   0       35.73       31.05      6.53 o
  23   1   0     2691.54     2527.90     49.75 o
  25   1   0      534.66      502.26     30.37 o
  27   1   0       79.11      105.27     14.96 o
  29   1   0       12.73        6.94     13.81 o
  31   1   0      476.96      429.26     48.36 o
   0   2   0     1972.25     1985.01     59.82 o
   2   2   0      285.82      203.89      6.61 o
   4   2   0        0.03        5.16      2.90 o
   6   2   0     1461.64     1239.33     17.63 o
   8   2   0     5811.55     6395.26     61.99 o
  10   2   0     1370.58     1448.41     16.51 o
  12   2   0     2643.23     3148.77     33.21 o
  14   2   0     3901.55     3929.33     50.30 o
  16   2   0      725.10      683.55     14.37 o
  18   2   0     1336.29     1350.89     23.14 o
  20   2   0      806.49      897.04     25.26 o
  22   2   0       58.98       56.18      9.28 o
  24   2   0      220.61      173.01     16.55 o
  26   2   0      707.22      627.48     28.99 o
  28   2   0      155.42      126.35     27.78 o
  30   2   0      746.91      790.07     35.57 o
   1   3   0     2223.10     2532.75     30.13 o
   3   3   0     1410.27     1413.84     21.35 o
   5   3   0     2525.79     2466.85     33.71 o
   7   3   0       32.53       21.31      4.57 o
   9   3   0       10.91        7.54      2.61 o
  11   3   0     1376.03     1534.69     23.21 o
  13   3   0      991.19     1031.18     15.84 o
  15   3   0       81.30       78.24      6.16 o
  17   3   0       20.82       18.57      6.92 o
  19   3   0      299.70      315.91     15.48 o
  21   3   0     2105.55     2205.55     56.06 o
  23   3   0     1338.26     1251.35     33.26 o
  25   3   0       29.18       60.89     13.93 o
  27   3   0      802.53      768.00     33.24 o
  29   3   0      113.82       85.09     17.09 o
   0   4   0     5072.33     5129.95     89.38 o
   2   4   0      560.53      509.03     11.12 o
   4   4   0       18.88       23.28      3.44 o
   6   4   0      978.42      958.82     16.65 o
   8   4   0     6059.92     6200.02     70.93 o
  10   4   0       58.48       59.65      6.57 o
  12   4   0       86.89       99.76      5.84 o
  14   4   0     2340.42     2331.97     42.92 o
  16   4   0     3504.06     3359.77     46.82 o
  18   4   0      837.63      813.24     20.79 o
  20   4   0      862.60      847.35     31.49 o
  22   4   0      347.18      372.31     18.90 o
  24   4   0      268.92      249.27     17.28 o
  26   4   0      240.69      254.37     21.30 o
  28   4   0      273.11      309.84     24.09 o
   1   5   0     4948.65     4811.71     61.72 o
   3   5   0       51.89       70.63      6.09 o
   5   5   0      142.04      151.74      8.54 o
   7   5   0      850.24      831.02     14.38 o
   9   5   0    10304.21     9729.69    145.65 o
  11   5   0      321.83      344.95      9.75 o
  13   5   0     2645.38     2588.22     37.60 o
  15   5   0      692.93      611.86     19.49 o
  17   5   0      734.12      751.59     20.04 o
  19   5   0       39.64       13.60      9.55 o
  21   5   0     3198.27     3299.21     64.48 o
  23   5   0      228.59      195.83     23.02 o
  25   5   0       13.03       30.41     24.71 o
   0   6   0       18.50       28.05      8.79 o
   2   6   0       96.70       91.72      7.74 o
   4   6   0       78.56       88.86     10.84 o
   6   6   0       66.07       68.12      8.88 o
   8   6   0       86.87       97.05     12.41 o
  10   6   0       14.65       30.02      7.22 o
  12   6   0      107.67      102.25      9.22 o
  14   6   0       12.52       23.44      9.25 o
  16   6   0       16.64        5.83      8.82 o
  18   6   0        1.02       -7.86     10.41 o
  20   6   0       45.19       67.16     20.07 o
  22   6   0        1.65      -29.72     23.66 o
   1   7   0      308.00      359.04     17.33 o
   3   7   0      452.27      478.94     22.39 o
   5   7   0       83.70       85.85     10.80 o
   7   7   0       63.32       80.56     14.35 o
   9   7   0      849.46      852.80     59.00 o
  11   7   0     1080.77     1040.86     37.72 o
  13   7   0      165.48      208.19     24.70 o
  15   7   0      297.64      353.48     31.63 o
  17   7   0      113.79      116.07     33.15 o
   0   8   0        6.47      -12.21     14.62 o
   2   8   0       19.78        9.48     11.84 o
   4   8   0       52.47       51.11     15.67 o
   6   8   0      514.82      469.57     32.30 o
   8   8   0      263.10      267.93     27.33 o
  10   8   0       30.98        0.14     24.50 o
  12   8   0      867.92      797.87     64.00 o
 -31   1   1     1661.74     1661.78     90.29 o
 -29   1   1        6.25       12.93     14.85 o
 -27   1   1      295.02      372.54     22.91 o
 -25   1   1       54.40       58.67     22.14 o
 -23   1   1      594.10      544.42     13.56 o
 -21   1   1      660.97      834.00     16.46 o
 -19   1   1       13.07       17.04      4.76 o
 -17   1   1      548.60      518.54     10.70 o
 -15   1   1        0.13       -4.98      3.32 o
 -13   1   1     5502.41     5912.95     50.55 o
 -11   1   1     4193.89     4343.85     36.09 o
  -9   1   1     2560.31     3308.22     26.70 o
  -7   1   1       67.76       39.91      2.15 o
  -5   1   1     5250.36     5164.45     46.87 o
  -3   1   1    20782.21    19484.70    186.64 o
  -1   1   1    69418.99    57130.62    732.11 o
   1   1   1     3070.65     3200.62     26.54 o
   3   1   1    91060.30    75328.22   1434.98 o
   5   1   1     7201.09     7234.18     58.99 o
   7   1   1     9596.10    10717.14     95.07 o
   9   1   1      461.85      372.47      6.89 o
  11   1   1     9351.18     9794.14     88.45 o
  13   1   1    12788.25    14117.53    133.76 o
  15   1   1      347.88      352.96      9.85 o
  17   1   1     4187.70     4081.27     50.17 o
  19   1   1      180.37      205.08      9.22 o
  21   1   1      439.15      366.16     13.30 o
  23   1   1       22.17        8.71      7.55 o
  25   1   1     1603.91     1584.69     45.69 o
  27   1   1       86.71      106.66     15.45 o
  29   1   1      395.10      367.61     32.06 o
  31   1   1     1736.62     1688.17     93.41 o
 -30   2   1      130.03      154.16     19.24 o
 -28   2   1       97.84      102.03     16.05 o
 -26   2   1     1713.94     1641.36     48.40 o
 -24   2   1      420.97      391.38     22.09 o
 -22   2   1        8.01       23.74      8.39 o
 -20   2   1     5117.09     4850.90     63.47 o
 -18   2   1     6907.61     6951.72     79.39 o
 -16   2   1      451.64      489.69     12.01 o
 -14   2   1     2308.19     2414.34     26.54 o
 -12   2   1      214.30      186.22      6.05 o
 -10   2   1     6983.14     7283.31     71.06 o
  -8   2   1     1703.09     1665.95     19.47 o
  -6   2   1     9305.20     9690.04    103.89 o
  -4   2   1     1975.21     2220.91     25.46 o
  -2   2   1     1682.63     1629.07     20.29 o
   0   2   1      126.00      141.30      3.44 o
   2   2   1       11.62       51.92      2.57 o
   4   2   1      117.62       67.97      2.72 o
   6   2   1     1462.92     1608.90     16.77 o
   8   2   1      112.90      117.37      4.69 o
  10   2   1     3251.96     3488.53     38.97 o
  12   2   1     1678.45     1783.48     24.36 o
  14   2   1     4136.97     4181.24     60.26 o
  16   2   1        9.64        9.15      6.13 o
  18   2   1       18.20       -2.05      4.34 o
  20   2   1        9.54        4.17      7.33 o
  22   2   1       34.60       20.41      8.24 o
  24   2   1      175.69      169.49     19.71 o
  26   2   1      153.81      141.66     16.93 o
  28   2   1       12.69        8.21     11.97 o
  30   2   1        5.90        2.64     12.48 o
 -29   3   1      200.46      209.18     47.53 o
 -27   3   1     1181.65     1202.16     42.05 o
 -25   3   1      131.99      173.98     33.71 o
 -23   3   1        3.73        5.66      9.90 o
 -21   3   1      166.29      180.31     13.19 o
 -19   3   1     1012.72      944.65     22.96 o
 -17   3   1      135.43      140.29      9.39 o
 -15   3   1      387.30      420.72      9.67 o
 -13   3   1     1438.40     1528.94     23.82 o
 -11   3   1     1237.63     1234.18     18.44 o
  -9   3   1       23.34       16.56      5.06 o
  -7   3   1      753.47      943.02     23.46 o
  -5   3   1     3957.46     4165.75     52.67 o
  -3   3   1       92.05       59.07      4.70 o
  -1   3   1      171.53      182.41      4.69 o
   1   3   1     1900.10     2089.57     25.73 o
   3   3   1     1993.16     2060.39     22.20 o
   5   3   1     2701.21     3224.52     33.13 o
   7   3   1        2.43        1.52      2.42 o
   9   3   1        5.98        7.93      2.75 o
  11   3   1      222.67      197.59      7.63 o
  13   3   1       43.69       33.94      5.15 o
  15   3   1      568.06      540.32     13.04 o
  17   3   1     2194.02     2204.11     74.67 o
  19   3   1       46.88       45.16      7.95 o
  21   3   1      708.31      720.57     23.94 o
  23   3   1      572.39      535.81     21.45 o
  25   3   1     1264.61     1348.63     43.25 o
  27   3   1        1.76        7.11     12.02 o
  29   3   1      440.64      436.94     31.67 o
 -28   4   1      231.46      254.48     22.49 o
 -26   4   1        1.55        3.12     11.47 o
 -24   4   1     1676.94     1721.98     42.41 o
 -22   4   1     1014.75     1027.58     30.47 o
 -20   4   1     1609.32     1646.80     38.64 o
 -18   4   1      279.76      251.59     16.80 o
 -16   4   1      606.81      544.13     12.05 o
 -14   4   1     1280.92     1279.31     24.11 o
 -12   4   1     2834.80     2804.17     38.65 o
 -10   4   1     3047.35     2940.46     52.33 o
  -8   4   1      665.84      681.96     16.18 o
  -6   4   1      369.26      327.11     11.04 o
  -4   4   1     3574.99     3508.58     49.95 o
  -2   4   1     1665.45     1647.02     20.35 o
   0   4   1     1782.34     1626.24     24.26 o
   2   4   1       31.36       55.28      4.87 o
   4   4   1     7805.71     7980.89     81.79 o
   6   4   1       93.21       89.30      4.47 o
   8   4   1     2057.10     2113.90     24.61 o
  10   4   1      782.23      776.83     12.39 o
  12   4   1     2782.24     2794.85     35.03 o
  14   4   1      477.05      473.07     19.44 o
  16   4   1     3597.19     3517.60     48.86 o
  18   4   1      192.77      191.17      9.95 o
  20   4   1      671.05      695.13     29.72 o
  22   4   1        1.89        9.97      9.10 o
  24   4   1     4245.94     4431.42     89.21 o
  26   4   1      203.28      212.70     23.64 o
  28   4   1        0.03        9.33     13.53 o
 -25   5   1       11.99        3.17     13.60 o
 -23   5   1       66.25       78.70     16.69 o
 -21   5   1        3.74      -15.01     10.72 o
 -19   5   1      157.12      167.25     12.90 o
 -17   5   1      606.02      543.41     19.38 o
 -15   5   1      521.30      548.28     18.68 o
 -13   5   1     1245.88     1132.42     19.76 o
 -11   5   1      135.30      129.02     11.68 o
  -9   5   1     2444.29     2470.94     47.56 o
  -7   5   1      868.72      845.52     29.64 o
  -5   5   1     1403.76     1407.94     19.16 o
  -3   5   1     1473.78     1378.12     22.96 o
  -1   5   1     1739.27     1789.22     27.96 o
   1   5   1       44.34       51.99      6.15 o
   3   5   1      118.62      152.58      7.78 o
   5   5   1       95.88      107.07      5.94 o
   7   5   1     1295.24     1281.36     20.70 o
   9   5   1       68.95       62.32      7.76 o
  11   5   1      552.98      632.06     12.89 o
  13   5   1       10.36        5.65      5.85 o
  15   5   1      291.60      280.24     12.46 o
  17   5   1      543.04      532.35     16.99 o
  19   5   1       82.28       93.24     12.82 o
  21   5   1       17.85       12.26      9.35 o
  23   5   1       90.74      104.69     16.03 o
  25   5   1      507.91      493.67     37.26 o
 -22   6   1      182.41      139.74     36.60 o
 -20   6   1      244.40      266.98     22.33 o
 -18   6   1     1359.44     1424.18     45.61 o
 -16   6   1       32.99       28.92      9.55 o
 -14   6   1      582.67      590.99     22.74 o
 -12   6   1     1432.44     1409.48     34.88 o
 -10   6   1     4675.40     4332.44    112.97 o
  -8   6   1      488.98      457.63     15.80 o
  -6   6   1     7128.92     6800.39    106.33 o
  -4   6   1      582.90      630.75     16.81 o
  -2   6   1     1440.39     1338.64     24.36 o
   0   6   1      465.69      458.73     13.70 o
   2   6   1     5321.80     4975.84     65.84 o
   4   6   1      692.24      661.21     25.86 o
   6   6   1       26.40       29.74      8.08 o
   8   6   1       13.97       -0.92      8.17 o
  10   6   1      933.02      989.51     25.70 o
  12   6   1      532.74      470.06     20.70 o
  14   6   1        5.84       -2.00     11.09 o
  16   6   1        0.18        1.54     13.92 o
  18   6   1      660.23      633.63     38.96 o
  20   6   1       48.48       41.73     18.71 o
  22   6   1      134.17      101.43     33.61 o
 -17   7   1      162.57      152.68     36.59 o
 -15   7   1        3.24        8.80     16.93 o
 -13   7   1     1071.07     1096.86     51.04 o
 -11   7   1      361.05      382.51     23.91 o
  -9   7   1      751.79      767.63     32.21 o
  -7   7   1        0.23       -7.84     10.82 o
  -5   7   1       61.89       31.75     16.11 o
  -3   7   1       31.04       41.30      9.43 o
  -1   7   1       29.44       56.79      9.97 o
   1   7   1       44.21       26.92      9.44 o
   3   7   1       38.03       32.29      9.39 o
   5   7   1       28.37       24.97     10.93 o
   7   7   1       68.24       76.69     10.83 o
   9   7   1       42.96       20.16     14.27 o
  11   7   1      113.18      116.33     16.93 o
  13   7   1      570.79      539.85     27.93 o
  15   7   1       81.97       53.09     19.48 o
  17   7   1        0.01        8.08     22.29 o
 -12   8   1      817.57      839.21     44.14 o
 -10   8   1      464.99      403.59     32.20 o
  -8   8   1      200.40      203.33     35.91 o
  -6   8   1       27.08       24.20     17.34 o
  -4   8   1     1250.37     1350.90     44.88 o
  -2   8   1      104.18       85.09     17.97 o
   0   8   1      115.30       97.82     13.01 o
   2   8   1       10.23       20.78     10.42 o
   4   8   1     1481.96     1480.59     59.76 o
   6   8   1      120.24      105.98     20.97 o
   8   8   1      617.61      667.59     83.31 o
  10   8   1       57.36       35.37     18.12 o
  12   8   1      479.29      472.29     49.35 o
 -30   0   2      580.70      553.12     52.13 o
 -28   0   2     1690.33     1765.94     90.70 o
 -26   0   2      266.19      265.51     21.49 o
 -24   0   2      179.30      230.20     19.86 o
 -22   0   2      594.61      604.52     22.86 o
 -20   0   2     1013.93      981.73     33.65 o
 -18   0   2       31.72       65.61      7.26 o
 -16   0   2     5830.96     6028.37     75.43 o
 -14   0   2     3003.35     3086.69     37.57 o
 -12   0   2     1171.99     1110.24     15.44 o
 -10   0   2     8911.40     9824.70    108.13 o
  -8   0   2    18942.63    18362.49    193.58 o
  -6   0   2     8142.85     8856.54     93.28 o
  -4   0   2      192.10      161.72      5.17 o
  -2   0   2     3926.95     3722.92     43.86 o
   0   0   2    37239.43    29847.65   1157.14 o
   2   0   2    41510.44    36136.75    501.92 o
   4   0   2    26313.48    25274.45    348.74 o
   6   0   2     9651.00    10129.28    143.28 o
   8   0   2    12639.90    12880.54    159.96 o
  10   0   2    19013.91    21209.32    260.89 o
  12   0   2     3011.78     2763.14     36.36 o
  14   0   2     1918.95     1930.97     27.91 o
  16   0   2     5340.78     5604.54     83.23 o
  18   0   2       30.89       78.50     13.86 o
  20   0   2     7454.95     6918.41    155.43 o
  22   0   2      307.13      255.49     30.22 o
  24   0   2      253.79      237.32     31.65 o
  26   0   2      919.95      946.10     63.37 o
  28   0   2     4922.52     4459.46    170.81 o
  30   0   2      440.13      393.72     47.18 o
 -31   1   2      802.59      752.79     60.63 o
 -29   1   2      203.83      199.14     35.20 o
 -27   1   2       52.49       24.18     11.57 o
 -25   1   2      106.98      115.40     12.37 o
 -23   1   2     2906.61     2957.46     43.54 o
 -21   1   2     1248.65     1217.84     19.42 o
 -19   1   2      288.71      282.44      9.12 o
 -17   1   2     4220.62     4272.13     40.22 o
 -15   1   2    13646.71    13992.33    118.00 o
 -13   1   2      386.69      415.92      7.01 o
 -11   1   2      814.61      897.26     10.35 o
  -9   1   2     2891.24     3105.69     26.34 o
  -7   1   2    38997.46    39324.83    309.25 o
  -5   1   2       16.94       29.35      3.86 o
  -3   1   2    16731.39    16319.17    141.97 o
  -1   1   2     1385.58     1337.40     12.30 o
   1   1   2     3175.33     3141.95     26.28 o
   3   1   2     2480.43     2472.14     22.37 o
   5   1   2     8849.85     9053.62     76.83 o
   7   1   2      796.79      868.97     11.33 o
   9   1   2      468.16      595.36      8.19 o
  11   1   2      719.95      697.18      9.68 o
  13   1   2     7994.55     8315.48     80.46 o
  15   1   2       10.64       11.39      3.92 o
  17   1   2     3224.25     3294.64     39.09 o
  19   1   2     1334.10     1352.52     26.72 o
  21   1   2       45.27       51.27      7.01 o
  23   1   2      119.59      104.68     10.96 o
  25   1   2      969.67      988.78     35.36 o
  27   1   2      766.72      735.64     31.57 o
  29   1   2       86.25      102.05     20.71 o
  31   1   2        3.08      -15.25     22.95 o
 -30   2   2     1251.72     1237.30     44.11 o
 -28   2   2     1207.07     1263.29     42.85 o
 -26   2   2     1149.18     1177.93     39.85 o
 -24   2   2        6.98       17.06      7.82 o
 -22   2   2     1379.01     1376.82     25.73 o
 -20   2   2      570.18      479.49     16.16 o
 -18   2   2     3168.67     3118.75     40.82 o
 -16   2   2     1615.30     1720.42     24.41 o
 -14   2   2     2920.13     3082.79     35.30 o
 -12   2   2      554.55      660.64     13.71 o
 -10   2   2    15637.88    16610.70    154.82 o
  -8   2   2      136.26       94.93      4.86 o
  -6   2   2       58.35       42.77      4.18 o
  -4   2   2      406.29      519.51      9.52 o
  -2   2   2    30004.04    29220.66    278.69 o
   0   2   2       86.64       44.89      2.63 o
   2   2   2     3411.37     3497.78     29.54 o
   4   2   2     3240.76     3204.44     30.16 o
   6   2   2     7585.73     7458.47     70.65 o
   8   2   2     3329.63     4090.12     43.95 o
  10   2   2        5.26        3.23      3.14 o
  12   2   2     1795.75     2134.63     27.58 o
  14   2   2     4974.07     5057.53     60.68 o
  16   2   2      561.43      619.06     12.51 o
  18   2   2     3857.43     3848.73     47.76 o
  20   2   2      103.66       86.14      7.31 o
  22   2   2      162.24      142.87     11.91 o
  24   2   2      257.04      228.49     18.75 o
  26   2   2      893.97      829.79     33.75 o
  28   2   2     1384.50     1388.31     45.93 o
  30   2   2      148.56      135.57     22.95 o
 -29   3   2       44.86       22.66     14.14 o
 -27   3   2       75.66       91.15     18.37 o
 -25   3   2       71.62       69.82     17.67 o
 -23   3   2        0.54       -6.61      7.78 o
 -21   3   2      623.31      644.38     20.43 o
 -19   3   2      551.04      504.92     10.95 o
 -17   3   2     2400.32     2434.02     30.77 o
 -15   3   2       18.77       22.25      5.08 o
 -13   3   2      949.45      955.61     18.18 o
 -11   3   2     1183.10     1227.65     20.08 o
  -9   3   2       29.41       21.55      4.90 o
  -7   3   2     5137.12     5465.94     63.36 o
  -5   3   2     1200.67     1087.33     17.58 o
  -3   3   2       99.80      190.79      6.68 o
  -1   3   2      752.36      925.11     11.42 o
   1   3   2      100.42       94.90      4.27 o
   3   3   2     3470.49     3742.81     37.60 o
   5   3   2     1164.36     1441.99     18.10 o
   7   3   2     2915.18     2977.29     33.27 o
   9   3   2      566.64      496.69      8.85 o
  11   3   2        2.78        3.18      4.15 o
  13   3   2     1192.43     1249.22     21.38 o
  15   3   2      147.19      150.48      7.44 o
  17   3   2      921.86      812.32     20.82 o
  19   3   2      930.03      926.05     23.24 o
  21   3   2       42.80       48.32      9.69 o
  23   3   2      702.95      754.87     25.47 o
  25   3   2      361.81      399.57     24.18 o
  27   3   2      870.11      869.28     52.66 o
  29   3   2        1.35       -6.56     12.06 o
 -28   4   2      114.73      124.99     20.89 o
 -26   4   2      442.92      469.65     26.57 o
 -24   4   2     1471.70     1436.78     45.97 o
 -22   4   2        4.36       -1.80      8.50 o
 -20   4   2       50.03       29.28      8.91 o
 -18   4   2      330.41      342.10     13.30 o
 -16   4   2     5726.59     5317.31     68.82 o
 -14   4   2     1054.84      958.68     17.36 o
 -12   4   2      953.63      819.93     21.09 o
 -10   4   2        0.47       -1.17      7.29 o
  -8   4   2     2601.00     2791.86     48.21 o
  -6   4   2    11506.51    11620.40    184.89 o
  -4   4   2     1046.39     1120.58     21.38 o
  -2   4   2      336.18      407.95      8.99 o
   0   4   2     1775.37     1936.67     32.87 o
   2   4   2     2211.49     2311.74     34.96 o
   4   4   2     3869.76     3967.21     43.48 o
   6   4   2       87.28       87.84      5.79 o
   8   4   2     1388.04     1438.85     18.77 o
  10   4   2      627.29      627.82     12.25 o
  12   4   2     1565.52     1486.09     24.88 o
  14   4   2      177.74      182.45      9.01 o
  16   4   2      362.25      306.19     11.37 o
  18   4   2      140.84      156.99      8.68 o
  20   4   2      723.76      698.57     24.31 o
  22   4   2      167.63      170.98     14.15 o
  24   4   2      127.74      141.82     14.53 o
  26   4   2      557.54      535.54     28.98 o
 -25   5   2        5.45      -22.99     17.80 o
 -23   5   2      868.05      906.49     37.62 o
 -21   5   2      451.38      437.29     26.38 o
 -19   5   2       30.64       18.13      8.75 o
 -17   5   2     1057.92     1161.69     25.59 o
 -15   5   2      100.71      110.10      8.14 o
 -13   5   2     1196.98     1155.03     30.10 o
 -11   5   2      105.88      102.74     10.84 o
  -9   5   2     4162.09     4162.30     71.10 o
  -7   5   2     6272.07     6156.55     86.13 o
  -5   5   2       18.66       16.79      3.72 o
  -3   5   2      495.74      539.79     15.29 o
  -1   5   2     6917.90     6820.85     84.33 o
   1   5   2     5200.27     5140.81     75.62 o
   3   5   2      670.55      651.12     15.23 o
   5   5   2     3407.72     3437.19     39.31 o
   7   5   2     6618.12     6467.92     74.03 o
   9   5   2      324.01      332.59     10.85 o
  11   5   2     1377.53     1353.96     23.69 o
  13   5   2     2985.48     2984.78     48.28 o
  15   5   2      855.88      796.66     20.63 o
  17   5   2      333.34      332.49     16.92 o
  19   5   2     1782.68     1693.20     40.11 o
  21   5   2     2020.25     2069.05     89.88 o
  23   5   2      196.67      258.80     24.56 o
  25   5   2      170.56      197.90     36.63 o
 -22   6   2      118.12      137.15     31.82 o
 -20   6   2       99.30       89.10     16.59 o
 -18   6   2      100.35      106.94     16.42 o
 -16   6   2      281.14      288.88     16.77 o
 -14   6   2      236.17      190.98     14.34 o
 -12   6   2      509.00      452.46     19.75 o
 -10   6   2      301.44      287.81     19.98 o
  -8   6   2     1253.31     1123.53     36.34 o
  -6   6   2      606.21      577.31     18.47 o
  -4   6   2     3118.61     2889.40     54.86 o
  -2   6   2       74.25       90.83      7.39 o
   0   6   2      191.65      193.67      9.55 o
   2   6   2       48.91       39.30      6.87 o
   4   6   2     2168.86     2038.72     41.55 o
   6   6   2     1020.00      954.33     25.76 o
   8   6   2       14.06       19.20      7.65 o
  10   6   2      194.39      198.26     12.78 o
  12   6   2        0.05        3.20      7.00 o
  14   6   2      522.51      439.40     18.01 o
  16   6   2       28.54       46.39     17.48 o
  18   6   2        0.86        3.36     17.06 o
  20   6   2      196.16      183.73     25.75 o
  22   6   2      227.12      208.44     39.12 o
 -17   7   2       46.35       39.68     26.94 o
 -15   7   2      357.56      332.34     31.30 o
 -13   7   2      476.76      489.93     27.26 o
 -11   7   2       38.79       26.33     13.08 o
  -9   7   2     1296.56     1261.45     41.28 o
  -7   7   2     1366.94     1335.63     42.50 o
  -5   7   2       14.88       -1.82      7.74 o
  -3   7   2      206.33      198.66     13.83 o
  -1   7   2      923.09      915.44     26.88 o
   1   7   2      812.40      811.43     25.68 o
   3   7   2        7.10        4.92      8.54 o
   5   7   2     1247.81     1194.07     31.67 o
   7   7   2     1152.84     1082.95     29.68 o
   9   7   2      351.04      307.55     21.89 o
  11   7   2        9.80       13.07     11.89 o
  13   7   2        0.52      -12.55     11.11 o
  15   7   2      324.39      315.78     45.91 o
  17   7   2      132.30      129.51     34.22 o
 -12   8   2      235.40      218.17     31.59 o
 -10   8   2     1605.48     1651.61    105.90 o
  -8   8   2      204.51      219.21     25.23 o
  -6   8   2      145.90      175.71     22.92 o
  -4   8   2       49.07       41.52     14.27 o
  -2   8   2       12.10       27.08     13.20 o
   0   8   2      133.98      118.15     18.28 o
   2   8   2      125.70      145.62     14.48 o
   4   8   2       41.44       57.27     15.42 o
   6   8   2        0.12       17.29     15.46 o
   8   8   2       15.89       26.29     21.84 o
  10   8   2        9.53        5.42     30.82 o
  12   8   2      107.73       80.16     30.65 o
 -31   1   3      145.72      138.72     32.32 o
 -29   1   3       75.99       81.13     19.65 o
 -27   1   3     1220.68     1234.86     36.85 o
 -25   1   3     1003.41     1001.44     25.10 o
 -23   1   3      262.78      304.29     15.57 o
 -21   1   3        3.35       -1.23      3.52 o
 -19   1   3     2593.18     2559.44     28.26 o
 -17   1   3     2523.30     2560.04     26.70 o
 -15   1   3      116.74      129.97      5.05 o
 -13   1   3     7642.69     7908.95     63.69 o
 -11   1   3     5468.99     5616.20     46.08 o
  -9   1   3      138.60      139.40      4.17 o
  -7   1   3     5666.50     6020.83     50.20 o
  -5   1   3     8336.53     7531.35     64.16 o
  -3   1   3     7452.56     7329.45     59.61 o
  -1   1   3     9386.85     9606.07     76.94 o
   1   1   3     4410.10     4276.56     35.93 o
   3   1   3     3742.08     3578.01     32.19 o
   5   1   3     1262.03     1299.99     14.53 o
   7   1   3    25541.26    26028.22    239.63 o
   9   1   3        7.30       10.91      2.37 o
  11   1   3      591.41      438.99      9.17 o
  13   1   3      372.86      468.29     10.32 o
  15   1   3      666.10      609.43     11.72 o
  17   1   3     5972.01     5653.61     84.22 o
  19   1   3      163.21      130.00      7.51 o
  21   1   3     2098.83     1880.01     34.31 o
  23   1   3      925.58      858.60     26.02 o
  25   1   3       20.33       12.04     10.79 o
  27   1   3      563.97      534.12     27.69 o
  29   1   3      308.76      319.10     38.03 o
 -30   2   3       28.93       26.77     22.53 o
 -28   2   3      962.01      984.02     46.97 o
 -26   2   3        0.45        2.08      8.81 o
 -24   2   3        3.80       -4.76      7.02 o
 -22   2   3       18.65       13.88      6.25 o
 -20   2   3      219.14      226.76     10.59 o
 -18   2   3     4218.35     4185.84     45.19 o
 -16   2   3      170.93      173.60      6.80 o
 -14   2   3     2715.62     2771.44     31.27 o
 -12   2   3      463.53      482.47     14.52 o
 -10   2   3     7159.52     7598.67     84.37 o
  -8   2   3     4119.84     4432.46     42.56 o
  -6   2   3     5515.16     5825.68     57.21 o
  -4   2   3     5965.01     6185.86     56.78 o
  -2   2   3      444.05      422.86      6.84 o
   0   2   3     4669.59     4779.90     40.01 o
   2   2   3     1316.88     1297.86     12.95 o
   4   2   3     2188.76     2596.47     23.06 o
   6   2   3      146.04      153.72      4.46 o
   8   2   3     1444.45     1743.16     19.00 o
  10   2   3      211.47      275.81     12.14 o
  12   2   3      172.15      198.53      7.35 o
  14   2   3     2047.25     2075.59     34.06 o
  16   2   3     1260.78     1178.47     20.64 o
  18   2   3      138.29      153.84     11.60 o
  20   2   3       48.89       25.97      6.18 o
  22   2   3     2015.34     2008.88     43.08 o
  24   2   3     1023.47     1054.64     36.64 o
  26   2   3      305.91      344.00     23.11 o
  28   2   3      668.26      786.02     34.89 o
  30   2   3      777.77      699.27     41.23 o
 -29   3   3        2.51       -0.77     11.88 o
 -27   3   3     1642.69     1749.45     51.86 o
 -25   3   3      112.55      123.39     16.21 o
 -23   3   3      310.34      351.98     26.82 o
 -21   3   3        1.92        0.03      8.55 o
 -19   3   3     7953.29     7838.40     83.37 o
 -17   3   3     2675.98     2608.91     35.94 o
 -15   3   3     3341.74     3143.48     44.70 o
 -13   3   3     3936.67     3745.09     51.76 o
 -11   3   3     6759.40     6942.60     78.42 o
  -9   3   3     1484.06     1834.79     27.41 o
  -7   3   3     1804.38     1738.43     28.92 o
  -5   3   3     3022.16     3109.15     40.23 o
  -3   3   3    18198.58    19399.68    179.32 o
  -1   3   3     2306.86     2538.44     28.65 o
   1   3   3     5145.92     5221.12     48.30 o
   3   3   3     5926.33     6407.28     58.42 o
   5   3   3      188.31      252.35      6.42 o
   7   3   3     2281.30     2516.02     26.11 o
   9   3   3      247.03      217.97      7.69 o
  11   3   3      939.46      976.48     18.23 o
  13   3   3      130.65      130.20      7.68 o
  15   3   3     2905.15     2941.36     41.62 o
  17   3   3      664.70      705.54     35.99 o
  19   3   3       27.31       18.50      8.04 o
  21   3   3      524.02      508.34     22.09 o
  23   3   3      327.59      330.67     17.57 o
  25   3   3      261.21      239.00     20.23 o
  27   3   3      751.17      723.79     33.39 o
  29   3   3      202.05      229.48     27.32 o
 -28   4   3     1532.22     1517.34     49.58 o
 -26   4   3        0.31      -16.11     10.74 o
 -24   4   3       90.54      114.75     13.37 o
 -22   4   3      708.26      711.30     41.64 o
 -20   4   3     1527.24     1623.99     34.57 o
 -18   4   3      251.69      284.77     11.79 o
 -16   4   3      881.04      906.09     17.85 o
 -14   4   3     1591.78     1610.75     26.86 o
 -12   4   3      769.41      822.87     20.21 o
 -10   4   3      325.52      298.44     14.77 o
  -8   4   3      108.62      125.78     10.71 o
  -6   4   3      183.96      177.21     11.54 o
  -4   4   3     5464.37     5604.32     59.44 o
  -2   4   3        0.32       -2.27      3.29 o
   0   4   3       83.88       51.81      3.25 o
   2   4   3       26.81        6.02      4.12 o
   4   4   3     1061.97     1020.30     15.22 o
   6   4   3     4491.85     4680.80     50.61 o
   8   4   3     3788.14     3747.98     42.22 o
  10   4   3      490.88      493.72     11.16 o
  12   4   3       22.75       26.69      6.11 o
  14   4   3      605.01      616.23     15.69 o
  16   4   3     2661.42     2608.00     39.16 o
  18   4   3     1021.56     1020.35     28.62 o
  20   4   3        3.09       -0.93      8.15 o
  22   4   3       49.14       26.02      9.73 o
  24   4   3     1298.85     1202.92     41.29 o
  26   4   3     1158.87     1259.92     44.37 o
 -25   5   3      342.08      338.53     26.41 o
 -23   5   3      264.51      239.41     22.18 o
 -21   5   3      233.94      256.46     21.92 o
 -19   5   3      103.91       87.25     22.99 o
 -17   5   3       17.69        3.24      6.38 o
 -15   5   3      732.10      771.91     20.91 o
 -13   5   3      588.82      531.10     20.40 o
 -11   5   3       30.14       36.34      9.65 o
  -9   5   3      330.35      330.02     15.91 o
  -7   5   3     1617.01     1474.58     38.13 o
  -5   5   3       56.92       56.48      4.78 o
  -3   5   3     1500.53     1431.34     20.60 o
  -1   5   3      115.06      123.12     13.96 o
   1   5   3      356.05      342.91     12.58 o
   3   5   3      212.26      173.35      8.80 o
   5   5   3      759.47      771.38     14.60 o
   7   5   3        1.71       -6.48      5.79 o
   9   5   3      941.24     1025.17     20.05 o
  11   5   3      104.95      129.42      8.14 o
  13   5   3      221.92      166.45     10.36 o
  15   5   3     1998.33     1873.71     35.36 o
  17   5   3      293.05      279.42     15.86 o
  19   5   3      323.17      315.35     23.12 o
  21   5   3      327.79      301.38     21.06 o
  23   5   3      168.49      184.48     17.68 o
  25   5   3      137.12      143.86     21.32 o
 -22   6   3      599.13      549.78     56.93 o
 -20   6   3      396.28      405.52     26.47 o
 -18   6   3      152.67      162.20     18.30 o
 -16   6   3      430.48      464.74     21.03 o
 -14   6   3      839.39      879.54     28.00 o
 -12   6   3       81.83       93.65     11.70 o
 -10   6   3      175.35      191.90     13.44 o
  -8   6   3      804.64      823.94     31.12 o
  -6   6   3     2383.08     2308.13     44.49 o
  -4   6   3      707.47      735.65     21.85 o
  -2   6   3      265.65      245.77     13.49 o
   0   6   3      956.65      874.49     19.40 o
   2   6   3     2725.03     2629.74     40.16 o
   4   6   3     3353.85     3299.10     59.83 o
   6   6   3       54.15       45.83      9.12 o
   8   6   3     1708.36     1723.88     37.89 o
  10   6   3     1936.04     1983.88     36.35 o
  12   6   3       17.10       18.33      8.25 o
  14   6   3      169.04      175.41     12.99 o
  16   6   3      336.97      283.56     19.96 o
  18   6   3     1183.46     1261.09     54.35 o
  20   6   3       37.24        7.87     17.06 o
  22   6   3      916.67      871.42     67.46 o
 -17   7   3      128.57       85.37     30.86 o
 -15   7   3        5.94        4.65     17.22 o
 -13   7   3       28.31        8.66     12.52 o
 -11   7   3      617.46      555.39     42.10 o
  -9   7   3       92.80       96.91     19.89 o
  -7   7   3       71.89       71.88     14.69 o
  -5   7   3      255.85      251.25     14.75 o
  -3   7   3      425.47      446.68     18.97 o
  -1   7   3      200.17      219.59     18.03 o
   1   7   3       24.65       22.65      9.38 o
   3   7   3      129.17      129.36     23.43 o
   5   7   3        8.88        6.87     10.35 o
   7   7   3      512.71      466.86     20.17 o
   9   7   3      246.32      233.08     15.15 o
  11   7   3        3.91       -5.78     11.38 o
  13   7   3      462.63      403.71     24.86 o
  15   7   3       33.24       36.84     27.12 o
  17   7   3        6.41      -18.01     20.99 o
 -12   8   3      577.72      550.22     37.60 o
 -10   8   3      727.72      784.64     43.10 o
  -8   8   3      328.88      368.78     52.11 o
  -6   8   3      843.56      882.79     44.54 o
  -4   8   3       56.80       65.26     16.38 o
  -2   8   3       70.60       75.16     15.78 o
   0   8   3      488.81      474.80     30.82 o
   2   8   3      226.28      221.41     19.53 o
   4   8   3      199.67      228.12     24.95 o
   6   8   3      106.81      107.75     20.90 o
   8   8   3     1447.93     1452.22     57.40 o
  10   8   3      448.71      475.85     37.86 o
 -30   0   4     2445.70     2285.29    109.14 o
 -28   0   4      127.40      106.05     18.09 o
 -26   0   4      122.49      151.43     32.33 o
 -24   0   4     6743.45     6945.80    126.62 o
 -22   0   4      555.70      545.39     18.21 o
 -20   0   4     1103.10     1132.32     26.52 o
 -18   0   4       42.55       28.97      7.32 o
 -16   0   4     2596.66     2462.03     43.37 o
 -14   0   4     2681.63     2600.87     41.14 o
 -12   0   4     2610.75     2772.50     46.64 o
 -10   0   4     2019.64     1811.29     26.28 o
  -8   0   4      274.10      408.04      9.62 o
  -6   0   4     2682.33     2459.87     35.28 o
  -4   0   4    12959.39    13150.60    164.99 o
  -2   0   4    17987.03    17896.53    202.51 o
   0   0   4     1274.86     1283.37     24.02 o
   2   0   4    29514.25    29878.65    475.54 o
   4   0   4    25950.71    25213.87    370.11 o
   6   0   4    33910.77    32883.05    454.16 o
   8   0   4     4709.95     5543.89    115.32 o
  10   0   4    13489.58    14369.26    281.76 o
  12   0   4     9271.37     8949.78    117.22 o
  14   0   4     5250.83     5159.44     90.89 o
  16   0   4        5.54        1.45      6.84 o
  18   0   4     2440.01     2392.76     81.92 o
  20   0   4    14716.68    13722.71    228.54 o
  22   0   4      716.61      595.17     32.68 o
  24   0   4     1887.22     1757.57     58.51 o
  26   0   4      336.09      334.92     25.99 o
  28   0   4     1997.28     1951.99     99.69 o
  30   0   4     1286.79     1441.82     87.16 o
 -31   1   4        7.18       25.56     25.40 o
 -29   1   4      125.54      117.87     17.02 o
 -27   1   4      112.20       98.52     13.06 o
 -25   1   4       75.88       53.94      9.10 o
 -23   1   4       87.91       62.38      7.79 o
 -21   1   4        6.98        5.09      4.19 o
 -19   1   4      365.04      361.88      9.11 o
 -17   1   4       11.73       19.20      4.47 o
 -15   1   4     1024.66     1082.44     14.40 o
 -13   1   4      407.35      354.71      6.83 o
 -11   1   4     1212.72     1200.96     13.35 o
  -9   1   4      218.92      262.25      5.68 o
  -7   1   4     3120.83     3217.85     31.57 o
  -5   1   4      269.25      411.46      7.23 o
  -3   1   4    11505.98    12056.82    101.40 o
  -1   1   4       90.83       89.41      3.34 o
   1   1   4      654.05      767.21      9.55 o
   3   1   4      891.06      974.74     11.47 o
   5   1   4     8195.57     8321.85     75.40 o
   7   1   4     5244.35     5654.84     56.09 o
   9   1   4     1837.04     1959.13     25.50 o
  11   1   4        4.61        2.97      3.45 o
  13   1   4      877.60      886.64     15.27 o
  15   1   4      233.94      217.99      8.29 o
  17   1   4     3101.54     3119.39     42.89 o
  19   1   4       28.44       21.11      8.61 o
  21   1   4      299.54      292.50     18.43 o
  23   1   4       48.65       55.22     10.22 o
  25   1   4     1218.41     1240.65     40.89 o
  27   1   4      720.79      743.84     32.54 o
  29   1   4       11.16        9.44     14.59 o
 -30   2   4      475.24      458.17     46.46 o
 -28   2   4      185.39      212.03     17.18 o
 -26   2   4      330.76      324.59     18.82 o
 -24   2   4     1064.08     1134.13     27.98 o
 -22   2   4        0.98        2.68      5.80 o
 -20   2   4     2588.13     2467.14     40.77 o
 -18   2   4       74.82       72.30      6.03 o
 -16   2   4     5865.85     5535.10     59.42 o
 -14   2   4     1783.13     1875.08     23.68 o
 -12   2   4     3078.38     3240.42     44.01 o
 -10   2   4      771.37      641.90     11.53 o
  -8   2   4     4976.46     4998.93     50.32 o
  -6   2   4     2452.10     2741.78     37.08 o
  -4   2   4    15870.34    17419.32    161.05 o
  -2   2   4     1557.12     1435.77     16.30 o
   0   2   4    22115.15    22601.42    178.25 o
   2   2   4     1719.80     1678.62     16.43 o
   4   2   4     3869.65     4692.87     40.21 o
   6   2   4     4888.10     5061.28     45.15 o
   8   2   4     1982.56     1974.93     20.18 o
  10   2   4     1464.00     1603.92     26.99 o
  12   2   4        1.54       -1.99      3.40 o
  14   2   4     3301.82     3342.21     41.85 o
  16   2   4      683.02      747.20     15.48 o
  18   2   4     2932.78     2825.91     41.15 o
  20   2   4     1122.96     1105.05     24.23 o
  22   2   4        0.24       -4.17      7.39 o
  24   2   4       25.92        7.18     10.13 o
  26   2   4      209.85      221.79     20.13 o
  28   2   4      158.96      191.37     20.37 o
  30   2   4      211.81      176.32     34.41 o
 -29   3   4      699.56      718.52     40.72 o
 -27   3   4       14.60       12.85     10.67 o
 -25   3   4     2586.97     2597.66     56.08 o
 -23   3   4      167.38      169.57     12.56 o
 -21   3   4      140.05      158.49      9.98 o
 -19   3   4       32.28       68.45      6.68 o
 -17   3   4     2640.27     2789.05     38.29 o
 -15   3   4     4221.61     4135.71     56.17 o
 -13   3   4      214.39      210.70     11.27 o
 -11   3   4       35.15       41.46      4.82 o
  -9   3   4     3464.76     3521.60     43.00 o
  -7   3   4     6778.81     7042.98     69.63 o
  -5   3   4     1119.41     1299.85     16.78 o
  -3   3   4     1671.78     1591.20     19.38 o
  -1   3   4     2697.43     2617.46     28.55 o
   1   3   4      920.36      960.96     10.92 o
   3   3   4      117.72      100.18      3.59 o
   5   3   4      339.92      494.01      7.39 o
   7   3   4       88.51      140.10      6.63 o
   9   3   4     1798.49     1968.16     25.65 o
  11   3   4      962.01     1030.75     21.28 o
  13   3   4      454.91      510.88     14.71 o
  15   3   4       65.20       49.10      7.99 o
  17   3   4        0.15       -6.83      6.21 o
  19   3   4      106.02      104.48     14.22 o
  21   3   4      413.06      379.43     18.31 o
  23   3   4       61.60       55.64     10.95 o
  25   3   4       16.96       -2.68     10.69 o
  27   3   4      827.66      897.04     51.83 o
 -26   4   4      473.74      470.69     26.90 o
 -24   4   4      996.98      960.73     42.61 o
 -22   4   4        4.03        5.75      9.13 o
 -20   4   4       49.10       61.89      9.47 o
 -18   4   4      145.53      167.55     17.36 o
 -16   4   4     9928.49     9358.76    127.52 o
 -14   4   4     1200.85     1116.98     21.31 o
 -12   4   4     5494.60     5241.01     67.28 o
 -10   4   4     1122.42     1029.38     27.40 o
  -8   4   4     1272.67     1398.39     31.77 o
  -6   4   4     1433.75     1438.79     24.07 o
  -4   4   4      229.16      180.69      6.39 o
  -2   4   4      877.76      873.07     13.97 o
   0   4   4     1156.32     1350.70     17.57 o
   2   4   4      532.76      608.19     12.91 o
   4   4   4     3744.28     3643.55     41.16 o
   6   4   4      204.12      239.12      7.22 o
   8   4   4     1236.16     1263.43     17.41 o
  10   4   4       73.36       59.44      6.96 o
  12   4   4     1878.42     1798.31     33.54 o
  14   4   4     3890.99     3699.87     51.67 o
  16   4   4     4678.15     4340.87     59.50 o
  18   4   4     3518.41     3472.77    104.47 o
  20   4   4      165.63      205.03     26.89 o
  22   4   4      196.97      186.76     15.19 o
  24   4   4     1118.72     1051.71     38.75 o
  26   4   4      434.04      416.54     32.61 o
 -25   5   4      696.05      768.53     43.75 o
 -23   5   4     1526.85     1508.59     50.09 o
 -21   5   4      683.85      722.74     45.92 o
 -19   5   4     2328.74     2247.85     72.10 o
 -17   5   4     1083.53     1095.54     23.66 o
 -15   5   4     1671.23     1768.84     31.04 o
 -13   5   4        2.64        5.59      9.85 o
 -11   5   4     3755.96     3770.98     68.20 o
  -9   5   4     1786.87     1769.94     38.98 o
  -7   5   4        0.59       -8.58      5.72 o
  -5   5   4      146.27      129.33      6.31 o
  -3   5   4     5399.67     5328.16     58.03 o
  -1   5   4      357.56      359.15      9.72 o
   1   5   4      765.99      726.93     18.09 o
   3   5   4       23.06       22.09      6.60 o
   5   5   4     1491.55     1483.29     21.56 o
   7   5   4     2500.36     2445.12     33.33 o
   9   5   4       19.98       12.79      5.07 o
  11   5   4     4197.79     4031.63     55.56 o
  13   5   4        8.58       33.05      7.33 o
  15   5   4      174.59      161.49     20.75 o
  17   5   4       62.29       76.89     17.66 o
  19   5   4     1307.64     1187.00     33.04 o
  21   5   4      747.90      754.83     27.29 o
  23   5   4       69.78       53.28     12.26 o
  25   5   4        0.46        3.65     14.56 o
 -22   6   4       39.96       76.01     21.39 o
 -20   6   4        8.29       10.12     20.48 o
 -18   6   4       19.94       10.84     13.30 o
 -16   6   4        6.53       10.09      9.43 o
 -14   6   4       47.91       53.74     10.96 o
 -12   6   4       46.13       42.36      9.99 o
 -10   6   4        1.10       -2.81      7.86 o
  -8   6   4       21.09       20.51      5.93 o
  -6   6   4      767.58      776.23     21.99 o
  -4   6   4     3812.18     3527.46     62.62 o
  -2   6   4       65.19       48.42      8.96 o
   0   6   4       37.56       39.41      8.91 o
   2   6   4      504.29      467.37     20.21 o
   4   6   4      630.53      583.19     20.75 o
   6   6   4     2284.59     2175.98     44.95 o
   8   6   4        0.13       -0.40      7.78 o
  10   6   4        2.23       -3.49      9.36 o
  12   6   4      555.94      531.07     20.74 o
  14   6   4       41.32       36.17      9.71 o
  16   6   4       49.90       37.15     11.43 o
  18   6   4      198.99      164.52     36.25 o
  20   6   4       35.49       32.19     17.44 o
 -15   7   4      191.09      191.79     37.27 o
 -13   7   4      423.54      459.53     27.07 o
 -11   7   4        7.64       -1.31     11.82 o
  -9   7   4      532.64      526.86     37.60 o
  -7   7   4      397.48      437.64     25.12 o
  -5   7   4      250.33      294.45     21.27 o
  -3   7   4      850.17      821.84     29.24 o
  -1   7   4       26.40       19.65      8.92 o
   1   7   4       29.75       26.87      9.45 o
   3   7   4        1.56      -11.67      8.09 o
   5   7   4     1115.66     1138.42     31.69 o
   7   7   4      962.38     1093.93     31.28 o
   9   7   4       31.61       37.54     10.17 o
  11   7   4     1968.31     1940.57     54.23 o
  13   7   4      342.51      351.27     30.34 o
  15   7   4       35.96       11.13     22.83 o
 -10   8   4        4.95        7.20     17.05 o
  -8   8   4      122.69       99.00     21.97 o
  -6   8   4      205.06      205.74     25.70 o
  -4   8   4      259.76      274.20     34.11 o
  -2   8   4        1.07       -8.14     16.11 o
   0   8   4        0.07        2.76     13.05 o
   2   8   4        5.18      -11.37     11.42 o
   4   8   4       63.39       42.94     13.44 o
   6   8   4       91.22       92.51     19.64 o
   8   8   4      256.99      273.78     28.16 o
  10   8   4       20.45        5.12     17.37 o
 -29   1   5     1509.34     1517.44     51.77 o
 -27   1   5     2679.90     2661.15     59.55 o
 -25   1   5      971.69      992.27     25.82 o
 -23   1   5      613.12      609.44     19.54 o
 -21   1   5     6147.88     6263.94     61.23 o
 -19   1   5      201.85      205.22      6.83 o
 -17   1   5     1769.02     1707.99     19.55 o
 -15   1   5      648.97      622.07     10.16 o
 -13   1   5     3686.75     3635.23     35.22 o
 -11   1   5       58.17      104.30      4.35 o
  -9   1   5      961.93     1017.87     12.48 o
  -7   1   5     1228.55     1665.84     18.04 o
  -5   1   5      145.94      114.32      3.92 o
  -3   1   5        6.97       16.87      2.50 o
  -1   1   5     2138.64     1820.12     18.72 o
   1   1   5     4277.53     4044.21     41.00 o
   3   1   5      742.99      607.86      8.99 o
   5   1   5     4077.53     4587.58     54.32 o
   7   1   5     5674.71     5985.54     59.86 o
   9   1   5    17263.34    17632.92    177.96 o
  11   1   5      109.68      149.93      6.65 o
  13   1   5      153.75      164.22      6.31 o
  15   1   5     4351.10     4246.85     54.53 o
  17   1   5     5677.07     5645.36     78.84 o
  19   1   5      813.26      764.88     21.10 o
  21   1   5      561.13      662.21     20.05 o
  23   1   5     1992.17     1827.09     50.51 o
  25   1   5     1423.75     1360.08     54.45 o
  27   1   5       92.54      142.52     20.44 o
  29   1   5       11.82       -3.58     14.73 o
 -30   2   5       66.20       94.80     20.02 o
 -28   2   5       18.90        7.71     10.07 o
 -26   2   5       58.81       72.28     12.22 o
 -24   2   5      283.65      291.14     19.53 o
 -22   2   5       44.36       45.51      7.59 o
 -20   2   5      379.73      403.02     12.43 o
 -18   2   5       25.26       23.29      5.70 o
 -16   2   5      507.91      581.44     12.70 o
 -14   2   5     1341.50     1377.79     21.22 o
 -12   2   5     2291.39     2354.83     32.17 o
 -10   2   5      318.22      303.39     14.19 o
  -8   2   5      291.01      309.91      8.29 o
  -6   2   5     1074.86      942.95     14.25 o
  -4   2   5     5229.94     5579.12     55.54 o
  -2   2   5     7953.07     8968.08     77.14 o
   0   2   5     6833.31     7370.86     64.15 o
   2   2   5     6320.47     6895.59     57.89 o
   4   2   5     1154.71     1059.83     12.95 o
   6   2   5     1200.90     1312.74     15.79 o
   8   2   5       27.07       11.05      2.83 o
  10   2   5     1110.44     1185.13     20.70 o
  12   2   5       53.59       51.35      4.74 o
  14   2   5     3665.34     3844.74     44.14 o
  16   2   5        2.50       -2.81      4.09 o
  18   2   5      164.16      175.20      9.07 o
  20   2   5      122.16      119.56      9.46 o
  22   2   5      629.15      583.90     21.65 o
  24   2   5      284.62      275.35     25.70 o
  26   2   5       39.74       30.71     12.65 o
  28   2   5        0.20        4.02     12.33 o
 -29   3   5     1352.94     1361.90     70.57 o
 -27   3   5      757.49      812.16     30.04 o
 -25   3   5       45.94       42.20      9.95 o
 -23   3   5      253.30      279.86     15.29 o
 -21   3   5      461.23      447.59     15.47 o
 -19   3   5      675.49      669.91     19.17 o
 -17   3   5     2681.75     2451.56     35.31 o
 -15   3   5      570.47      620.16     16.40 o
 -13   3   5     4475.95     4030.72     54.51 o
 -11   3   5     1546.29     1485.51     24.72 o
  -9   3   5      207.62      237.74      8.66 o
  -7   3   5      599.81      493.26     10.52 o
  -5   3   5       27.78        5.09      3.13 o
  -3   3   5     1734.04     1995.38     23.81 o
  -1   3   5     4821.36     5547.55     55.61 o
   1   3   5     5464.62     5494.27     49.28 o
   3   3   5        3.42       24.59      2.94 o
   5   3   5     2167.03     2258.24     22.23 o
   7   3   5     2166.12     2485.12     25.09 o
   9   3   5      525.21      525.36      9.79 o
  11   3   5      807.77      875.38     13.56 o
  13   3   5       58.24       58.14      6.26 o
  15   3   5     1564.46     1288.72     31.07 o
  17   3   5     1859.04     1699.37     38.17 o
  19   3   5       90.55       67.90     10.57 o
  21   3   5     1539.46     1444.97     37.68 o
  23   3   5      903.71      938.78     41.03 o
  25   3   5       28.04       41.39     13.87 o
  27   3   5       81.63      119.32     18.05 o
 -26   4   5     3387.39     3508.88     71.60 o
 -24   4   5        3.75        5.82     14.08 o
 -22   4   5      697.28      739.44     23.49 o
 -20   4   5     1465.63     1519.85     33.86 o
 -18   4   5     2056.27     2142.60     41.03 o
 -16   4   5        3.72        6.37      6.83 o
 -14   4   5     2289.43     2330.74     36.27 o
 -12   4   5     4935.91     4956.40     59.14 o
 -10   4   5      663.77      744.12     15.43 o
  -8   4   5      443.26      426.37     10.92 o
  -6   4   5     3539.08     3453.78     46.08 o
  -4   4   5     2423.54     2487.10     30.72 o
  -2   4   5     1149.27     1244.49     18.38 o
   0   4   5     5941.46     5984.14     63.61 o
   2   4   5      241.85      277.07      7.48 o
   4   4   5      213.60      217.64      6.97 o
   6   4   5       82.12       95.92      4.93 o
   8   4   5     1115.28     1138.10     21.31 o
  10   4   5     1283.34     1316.47     23.66 o
  12   4   5      761.77      721.89     19.11 o
  14   4   5      331.94      323.79     12.21 o
  16   4   5        5.52        3.95      9.15 o
  18   4   5      343.33      322.54     17.32 o
  20   4   5      470.76      485.20     21.20 o
  22   4   5      133.62      133.61     13.79 o
  24   4   5       60.94       40.70     14.26 o
  26   4   5        0.53       -1.27     12.60 o
 -25   5   5      513.95      564.95     38.15 o
 -23   5   5       59.13       50.77     16.51 o
 -21   5   5       17.79       20.14     11.51 o
 -19   5   5      179.85      192.16     17.04 o
 -17   5   5        8.30        8.73      7.03 o
 -15   5   5      112.39      126.15      9.60 o
 -13   5   5     2965.29     2886.81     48.28 o
 -11   5   5        3.41       11.09      4.57 o
  -9   5   5      778.45      716.92     14.88 o
  -7   5   5      254.18      290.96     11.22 o
  -5   5   5        6.75       22.69      5.25 o
  -3   5   5      315.65      340.45     10.19 o
  -1   5   5        4.24        6.54      4.26 o
   1   5   5     1511.56     1508.00     26.16 o
   3   5   5       73.08       65.50      9.21 o
   5   5   5      383.60      363.29      9.62 o
   7   5   5       87.10       92.30      9.53 o
   9   5   5      135.46      101.99      8.69 o
  11   5   5       61.11       55.80      8.35 o
  13   5   5      121.03      114.10      9.94 o
  15   5   5      676.49      637.79     19.54 o
  17   5   5     1519.76     1448.77     42.67 o
  19   5   5      453.58      426.46     20.55 o
  21   5   5       65.95       49.30     11.64 o
  23   5   5       55.28       60.35     12.91 o
 -22   6   5      588.16      619.56     52.88 o
 -20   6   5      511.64      537.33     46.98 o
 -18   6   5        2.66        6.88     12.46 o
 -16   6   5      139.95      164.23     14.94 o
 -14   6   5      321.66      324.13     19.45 o
 -12   6   5     1840.13     1824.86     50.06 o
 -10   6   5      128.09      116.55     18.46 o
  -8   6   5      153.30      146.88     11.09 o
  -6   6   5     2038.43     2062.87     47.72 o
  -4   6   5     1122.35     1162.33     36.19 o
  -2   6   5     4790.59     4529.81     88.40 o
   0   6   5     2045.88     1902.04     49.49 o
   2   6   5       95.92       93.98     12.07 o
   4   6   5     1031.39     1054.23     28.75 o
   6   6   5     1954.49     1819.17     40.38 o
   8   6   5     3268.63     3162.64     52.64 o
  10   6   5      458.10      491.90     20.14 o
  12   6   5       10.04       13.18      8.56 o
  14   6   5     2695.18     2693.45     54.35 o
  16   6   5      601.91      646.63     31.26 o
  18   6   5      242.67      227.53     19.75 o
  20   6   5       29.35       23.14     18.22 o
 -15   7   5        2.59      -17.76     21.71 o
 -13   7   5       53.85       51.36     22.09 o
 -11   7   5      932.07      911.81     36.77 o
  -9   7   5      790.19      789.58     40.99 o
  -7   7   5       48.55       47.06     14.70 o
  -5   7   5       27.87       34.46     12.95 o
  -3   7   5      353.44      381.03     18.49 o
  -1   7   5      479.29      450.64     22.91 o
   1   7   5       39.54       35.04      9.99 o
   3   7   5        1.09       -8.14      8.37 o
   5   7   5      291.75      337.04     18.05 o
   7   7   5      230.41      266.12     16.86 o
   9   7   5      499.22      450.62     18.20 o
  11   7   5      235.69      233.75     16.55 o
  13   7   5       14.41       17.40     17.13 o
  15   7   5       55.85       83.89     30.91 o
 -10   8   5     2043.44     2170.74     75.97 o
  -8   8   5      414.75      411.88     40.62 o
  -6   8   5      386.54      431.75     60.29 o
  -4   8   5      133.78      117.52     22.01 o
  -2   8   5       93.07      117.27     18.06 o
   0   8   5      445.76      398.09     31.09 o
   2   8   5      493.15      542.77     27.15 o
   4   8   5       11.18        9.49     14.24 o
   6   8   5       48.82       38.55     18.10 o
   8   8   5     1075.38     1129.74     50.85 o
 -30   0   6      932.56      953.33     69.31 o
 -28   0   6       31.45       21.81     33.02 o
 -26   0   6     1615.85     1658.53     56.34 o
 -24   0   6     2406.77     2456.13     57.17 o
 -22   0   6     8495.88     8270.35    152.80 o
 -20   0   6     1448.52     1411.02     32.02 o
 -18   0   6     5782.42     5623.64    108.64 o
 -16   0   6     1364.70     1460.04     31.16 o
 -14   0   6     4856.88     4748.16     70.02 o
 -12   0   6    11288.80    11216.90    131.65 o
 -10   0   6    10507.55    10860.36    124.45 o
  -8   0   6    10720.74    11923.72    143.61 o
  -6   0   6     2610.91     2649.07     41.14 o
  -4   0   6     1272.33      929.11     19.86 o
  -2   0   6    12313.32    12130.31    140.58 o
   0   0   6    31467.64    31530.54    478.76 o
   2   0   6    12780.96    12967.32    184.36 o
   4   0   6    12445.67    12664.69    345.55 o
   6   0   6      986.10      886.47     24.42 o
   8   0   6     4005.38     4199.22    142.97 o
  10   0   6    14044.28    14531.77    251.16 o
  12   0   6     7707.57     7491.62    170.08 o
  14   0   6      795.87      739.09     31.12 o
  16   0   6      690.03      590.00     35.18 o
  18   0   6     4734.46     4604.14    142.17 o
  20   0   6      479.18      542.29     19.64 o
  22   0   6      618.88      627.57     94.08 o
  24   0   6       24.93       11.15     12.14 o
  26   0   6       58.91       52.58     16.19 o
  28   0   6       97.53      110.43     31.65 o
 -29   1   6        0.27        8.35     14.61 o
 -27   1   6      511.33      532.58     27.33 o
 -25   1   6      193.26      169.50     15.24 o
 -23   1   6      222.26      199.21     12.51 o
 -21   1   6      278.25      287.78      9.38 o
 -19   1   6     1327.89     1391.08     19.48 o
 -17   1   6     1366.64     1329.86     21.91 o
 -15   1   6      875.04      845.06     13.21 o
 -13   1   6      868.68      925.59     13.43 o
 -11   1   6     8235.55     8465.78     89.03 o
  -9   1   6     3292.25     3581.31     36.96 o
  -7   1   6     2651.74     2921.40     36.73 o
  -5   1   6     2979.16     3014.15     32.36 o
  -3   1   6     2395.19     2300.70     25.69 o
  -1   1   6     8056.95     8807.85     84.87 o
   1   1   6      543.93      632.16     10.09 o
   3   1   6     2962.79     3150.59     40.30 o
   5   1   6     3373.03     3712.94     66.61 o
   7   1   6     3109.88     3317.52     42.89 o
   9   1   6      451.69      484.85     11.03 o
  11   1   6      509.79      575.94     13.10 o
  13   1   6     3920.95     3916.65     64.09 o
  15   1   6       12.76       16.28      5.32 o
  17   1   6     1962.69     1974.99     30.38 o
  19   1   6      371.68      350.31     21.56 o
  21   1   6       40.90       48.97      7.84 o
  23   1   6       41.46       46.16     10.22 o
  25   1   6      852.39      774.14     32.81 o
  27   1   6      101.26      107.43     16.84 o
  29   1   6        0.00      -17.64     21.28 o
 -28   2   6      594.84      609.07     35.16 o
 -26   2   6     1402.00     1441.66     38.97 o
 -24   2   6     2006.96     2007.75     36.10 o
 -22   2   6     1552.01     1535.16     29.85 o
 -20   2   6      392.61      366.85     12.50 o
 -18   2   6      496.21      496.65     13.05 o
 -16   2   6     4831.92     4742.06     63.53 o
 -14   2   6     2748.29     2623.45     33.90 o
 -12   2   6      247.96      241.18     10.36 o
 -10   2   6      290.27      254.11      9.43 o
  -8   2   6     2390.30     2159.21     27.35 o
  -6   2   6       10.83       12.91      3.51 o
  -4   2   6      496.58      736.68     10.64 o
  -2   2   6        2.26        8.07      2.68 o
   0   2   6     5086.40     5291.89     46.05 o
   2   2   6     3354.15     3533.76     32.39 o
   4   2   6    12522.98    12913.42    114.18 o
   6   2   6     2724.20     3363.04     32.72 o
   8   2   6     1266.28     1192.15     14.97 o
  10   2   6      235.56      194.86      6.41 o
  12   2   6     6965.32     6864.45     76.81 o
  14   2   6       62.86       54.02      5.73 o
  16   2   6      203.73      208.96      9.98 o
  18   2   6     1515.99     1311.21     31.84 o
  20   2   6     2464.76     2418.09     46.55 o
  22   2   6       42.15       35.68     14.74 o
  24   2   6        7.14       -2.23     10.64 o
  26   2   6      369.52      345.69     24.18 o
  28   2   6      681.48      716.17     70.83 o
 -27   3   6      521.55      505.51     24.57 o
 -25   3   6        5.23        3.52      8.35 o
 -23   3   6     1271.59     1355.77     35.09 o
 -21   3   6      232.21      225.53     11.89 o
 -19   3   6      279.56      291.77     12.63 o
 -17   3   6      355.41      379.00     13.72 o
 -15   3   6      968.66     1015.30     24.21 o
 -13   3   6       69.85       85.81      7.41 o
 -11   3   6      587.52      595.76     15.90 o
  -9   3   6      697.49      673.28     15.06 o
  -7   3   6     1602.22     1674.64     26.34 o
  -5   3   6        2.28       -0.04      3.57 o
  -3   3   6      227.17      275.96      7.84 o
  -1   3   6     2549.04     2725.16     33.69 o
   1   3   6    10688.18    11329.34     97.35 o
   3   3   6      607.13      622.31      9.65 o
   5   3   6      354.25      373.18      7.93 o
   7   3   6     1180.84     1247.19     15.62 o
   9   3   6     1582.67     1666.12     20.71 o
  11   3   6        4.53        5.34      4.07 o
  13   3   6     2898.20     2861.47     37.13 o
  15   3   6      358.64      303.12     11.18 o
  17   3   6        8.69       17.41     13.06 o
  19   3   6       35.35       52.12     10.09 o
  21   3   6      148.41      148.92     13.76 o
  23   3   6      164.03      143.80     20.84 o
  25   3   6      355.79      307.10     23.29 o
  27   3   6        2.67        1.43     12.88 o
 -26   4   6     1456.53     1502.26     42.13 o
 -24   4   6       15.10       16.67      9.41 o
 -22   4   6       62.34       79.60     11.07 o
 -20   4   6      200.61      241.45     14.24 o
 -18   4   6       45.79       52.38      9.66 o
 -16   4   6       40.04       58.12      8.37 o
 -14   4   6      853.44      826.35     18.57 o
 -12   4   6     2098.27     2054.63     29.68 o
 -10   4   6     2300.25     2162.04     33.38 o
  -8   4   6      250.88      238.47      9.90 o
  -6   4   6       21.00       61.30      6.05 o
  -4   4   6     1228.56     1225.30     21.73 o
  -2   4   6     1340.51     1323.91     19.77 o
   0   4   6      191.28      195.80      7.42 o
   2   4   6      841.90      812.98     16.08 o
   4   4   6     5479.25     5405.07     49.63 o
   6   4   6      179.54      184.57      6.04 o
   8   4   6     2055.83     2054.41     29.13 o
  10   4   6      434.45      388.10     13.00 o
  12   4   6      107.77      115.49      8.89 o
  14   4   6     1255.19     1164.75     28.81 o
  16   4   6      128.41      136.17     12.47 o
  18   4   6      874.95      808.79     30.47 o
  20   4   6      116.88      126.75     13.33 o
  22   4   6       65.92       65.60     12.31 o
  24   4   6       30.84       45.46     19.49 o
  26   4   6      279.86      277.05     28.23 o
 -23   5   6     1854.71     2022.95     53.95 o
 -21   5   6        8.89       -1.64     10.77 o
 -19   5   6     1147.23     1138.92     35.54 o
 -17   5   6      641.65      710.38     21.40 o
 -15   5   6        1.39       -6.28      5.92 o
 -13   5   6      657.73      630.54     18.57 o
 -11   5   6     1876.58     1800.58     34.15 o
  -9   5   6     2206.58     2302.38     35.23 o
  -7   5   6       75.69       51.99      9.66 o
  -5   5   6      524.59      556.09     14.37 o
  -3   5   6     3448.71     3327.31     42.72 o
  -1   5   6     2201.13     2152.62     30.07 o
   1   5   6     3818.01     3531.85     43.69 o
   3   5   6     2241.45     2183.85     34.40 o
   5   5   6      402.52      463.20     17.04 o
   7   5   6     1635.29     1547.48     26.80 o
   9   5   6     4115.98     3918.55     59.61 o
  11   5   6     3289.68     3098.11     56.45 o
  13   5   6      516.46      574.32     24.48 o
  15   5   6      128.95      128.81     10.69 o
  17   5   6      900.38      929.20     34.74 o
  19   5   6     1711.02     1676.90     42.22 o
  21   5   6      290.41      305.43     19.48 o
  23   5   6      165.62      139.16     21.64 o
 -20   6   6      132.14      148.20     28.52 o
 -18   6   6        6.66       11.64     11.28 o
 -16   6   6      210.14      301.17     19.92 o
 -14   6   6      106.94      112.83     13.77 o
 -12   6   6      184.06      142.79     14.41 o
 -10   6   6       50.08       27.92     12.32 o
  -8   6   6      139.67      117.50     10.25 o
  -6   6   6      112.59      153.46     15.77 o
  -4   6   6       67.01       76.20     10.21 o
  -2   6   6      114.26       97.83     12.44 o
   0   6   6      492.60      514.22     34.67 o
   2   6   6      144.40      118.91     13.22 o
   4   6   6      238.20      218.27     16.44 o
   6   6   6        1.55        6.55     10.66 o
   8   6   6        8.45        0.48     12.88 o
  10   6   6        6.01        9.48      8.53 o
  12   6   6       16.67       -1.39      8.20 o
  14   6   6        0.98       -3.17      8.80 o
  16   6   6      352.42      349.33     22.48 o
  18   6   6      139.81      185.10     18.87 o
  20   6   6       37.59       61.91     28.31 o
 -15   7   6       31.15       15.71     16.36 o
 -13   7   6      119.22      109.56     20.77 o
 -11   7   6      218.10      262.09     22.40 o
  -9   7   6     1039.45     1137.24     41.48 o
  -7   7   6      818.32      815.81     49.29 o
  -5   7   6      122.84      139.99     17.49 o
  -3   7   6      639.70      647.26     23.88 o
  -1   7   6      485.62      483.56     32.18 o
   1   7   6        0.26        3.57      9.06 o
   3   7   6      170.04      160.48     14.05 o
   5   7   6      864.91      826.47     39.16 o
   7   7   6     1089.37     1108.23     28.63 o
   9   7   6        0.79        0.76      9.36 o
  11   7   6     1574.98     1533.64     63.21 o
  13   7   6     1460.91     1511.47     85.75 o
  15   7   6        0.18       13.65     24.65 o
  -8   8   6      537.47      567.60     38.10 o
  -6   8   6      172.83      180.37     25.49 o
  -4   8   6       44.19       79.53     27.69 o
  -2   8   6      948.07     1026.86     65.15 o
   0   8   6      196.07      284.21     36.10 o
   2   8   6       40.24       35.62     13.30 o
   4   8   6      258.46      288.50     21.54 o
   6   8   6       15.28      -11.56     12.40 o
   8   8   6        4.34       -7.50     17.10 o
 -29   1   7     1163.47     1247.29     78.43 o
 -27   1   7     1357.65     1321.88     36.38 o
 -25   1   7      228.04      246.39     14.45 o
 -23   1   7      338.01      376.24     16.48 o
 -21   1   7      685.36      689.35     20.93 o
 -19   1   7     7540.90     7054.77     76.77 o
 -17   1   7      241.57      269.56      9.62 o
 -15   1   7      566.67      518.99     11.29 o
 -13   1   7     7138.68     7051.14     74.79 o
 -11   1   7     1558.39     1584.17     25.65 o
  -9   1   7      721.56      780.15     11.98 o
  -7   1   7     1432.63     1449.80     17.57 o
  -5   1   7     1270.25     1162.30     13.61 o
  -3   1   7      766.14      686.21     10.14 o
  -1   1   7     6526.72     6730.44     63.46 o
   1   1   7     4128.01     3930.58     47.28 o
   3   1   7      172.83      145.77      5.50 o
   5   1   7     7848.48     8820.42    104.24 o
   7   1   7    12691.26    13117.22    157.28 o
   9   1   7       12.64        5.12      4.47 o
  11   1   7     1758.44     1845.29     32.64 o
  13   1   7     4453.20     4370.15     64.51 o
  15   1   7     7334.80     6819.57     95.11 o
  17   1   7     1084.43     1012.61     29.08 o
  19   1   7      820.68      661.08     39.51 o
  21   1   7      728.90      709.95     24.72 o
  23   1   7      298.40      330.15     18.21 o
  25   1   7       69.50       90.28     15.54 o
  27   1   7      246.21      244.57     22.19 o
 -28   2   7      345.62      371.55     21.60 o
 -26   2   7      393.21      384.93     20.98 o
 -24   2   7       32.51       33.92      7.79 o
 -22   2   7      148.47      146.84     13.31 o
 -20   2   7      322.20      345.37     13.67 o
 -18   2   7      822.14      829.86     18.39 o
 -16   2   7      487.53      500.61     16.16 o
 -14   2   7        5.62       -0.85      6.10 o
 -12   2   7     1974.75     2011.52     32.27 o
 -10   2   7       82.59       85.36      6.69 o
  -8   2   7    14194.65    14201.15    145.58 o
  -6   2   7        0.18        1.34      2.98 o
  -4   2   7        0.04        5.29      2.83 o
  -2   2   7      702.66      941.58     13.95 o
   0   2   7     1022.78      808.56     11.25 o
   2   2   7     3305.13     3537.16     38.06 o
   4   2   7      270.64      294.22      7.76 o
   6   2   7     2517.87     2769.66     32.46 o
   8   2   7      112.46       91.53      5.67 o
  10   2   7     1794.53     1824.13     23.14 o
  12   2   7     1991.71     1952.42     37.03 o
  14   2   7      169.74      193.47     10.96 o
  16   2   7      868.10      853.81     20.42 o
  18   2   7      260.18      259.52     14.67 o
  20   2   7       19.54       19.25     10.52 o
  22   2   7      455.50      411.27     23.95 o
  24   2   7        8.10       -0.19     10.41 o
  26   2   7       12.94       15.18     14.28 o
  28   2   7       27.84       19.27     17.22 o
 -27   3   7      510.17      518.36     24.91 o
 -25   3   7        2.50       -8.67      8.21 o
 -23   3   7        6.32       18.43      8.71 o
 -21   3   7      259.62      262.30     12.98 o
 -19   3   7      219.39      220.43     11.56 o
 -17   3   7      254.92      217.33     11.12 o
 -15   3   7      152.76      164.68      9.73 o
 -13   3   7      620.34      618.21     16.41 o
 -11   3   7      193.10      188.43      9.56 o
  -9   3   7     2709.82     2500.98     40.27 o
  -7   3   7       31.39       24.85      5.49 o
  -5   3   7      127.00      144.64      7.76 o
  -3   3   7      512.63      570.46     14.04 o
  -1   3   7      802.32      711.92     10.75 o
   1   3   7     7752.99     7961.72     70.74 o
   3   3   7     1697.06     1698.69     20.83 o
   5   3   7     4844.29     5189.96     48.54 o
   7   3   7     2418.90     2348.39     27.90 o
   9   3   7      152.65      156.77      6.43 o
  11   3   7     1147.30     1263.41     18.55 o
  13   3   7      925.47      993.78     19.55 o
  15   3   7     1053.31      984.78     47.81 o
  17   3   7      581.10      438.71     22.51 o
  19   3   7      176.43      144.88     16.05 o
  21   3   7      835.04      808.02     27.46 o
  23   3   7      149.15      147.15     17.58 o
  25   3   7       47.38       47.41     14.30 o
  27   3   7      165.45      177.87     21.26 o
 -26   4   7      441.90      501.92     24.70 o
 -24   4   7       90.80      122.11     12.81 o
 -22   4   7     1773.01     1719.29     38.44 o
 -20   4   7      207.98      227.10     12.51 o
 -18   4   7        0.02        3.02      7.12 o
 -16   4   7      366.02      340.60     15.04 o
 -14   4   7     1635.00     1669.90     33.81 o
 -12   4   7       57.65       45.81      5.83 o
 -10   4   7        6.43       12.53      5.64 o
  -8   4   7     3100.37     2911.01     42.31 o
  -6   4   7     2415.83     2478.66     39.83 o
  -4   4   7      570.35      490.02     13.76 o
  -2   4   7     1691.29     1757.81     28.66 o
   0   4   7      369.91      370.21     12.02 o
   2   4   7     4270.21     4256.24     42.48 o
   4   4   7     1192.54     1090.29     14.79 o
   6   4   7     1994.50     1907.48     23.69 o
   8   4   7      764.78      729.12     12.36 o
  10   4   7      289.95      242.60     12.00 o
  12   4   7      435.17      449.55     15.63 o
  14   4   7     1495.04     1429.91     38.77 o
  16   4   7      553.97      540.72     33.83 o
  18   4   7      101.31      104.89     12.32 o
  20   4   7      255.52      262.66     17.13 o
  22   4   7      996.32     1012.71     32.64 o
  24   4   7       89.95       86.27     16.47 o
 -23   5   7      257.48      272.21     21.43 o
 -21   5   7       78.68       98.45     17.32 o
 -19   5   7       18.91       32.96     11.56 o
 -17   5   7       38.50       45.69     11.64 o
 -15   5   7      170.10      151.28     11.34 o
 -13   5   7        0.17       -9.15      6.10 o
 -11   5   7      188.21      219.93     11.86 o
  -9   5   7     2433.74     2178.59     39.44 o
  -7   5   7       89.78       51.82      8.61 o
  -5   5   7      242.73      197.96      9.49 o
  -3   5   7      519.50      601.08     15.75 o
  -1   5   7      506.85      478.06     13.68 o
   1   5   7     1988.77     1846.49     27.23 o
   3   5   7      382.96      362.94     16.06 o
   5   5   7      750.33      733.89     25.87 o
   7   5   7      446.97      435.17     16.70 o
   9   5   7       14.88       15.04      7.75 o
  11   5   7       53.92       64.41      9.68 o
  13   5   7      111.64      121.84     11.57 o
  15   5   7        0.70      -10.04      6.69 o
  17   5   7       32.58       47.71     10.89 o
  19   5   7        2.36       -6.08      8.82 o
  21   5   7      175.37      225.63     17.52 o
  23   5   7      812.68      824.27     62.99 o
 -20   6   7     1870.23     1988.53     71.71 o
 -18   6   7       33.47       29.05     12.64 o
 -16   6   7      382.76      331.45     21.89 o
 -14   6   7      324.44      382.36     21.28 o
 -12   6   7       94.32      114.13     13.62 o
 -10   6   7      115.24      118.49     17.35 o
  -8   6   7       43.23       30.46      8.64 o
  -6   6   7      691.89      799.20     24.64 o
  -4   6   7      958.70      971.73     27.46 o
  -2   6   7      544.98      564.11     25.01 o
   0   6   7      741.60      677.06     22.90 o
   2   6   7      192.64      185.51     15.58 o
   4   6   7      299.94      338.42     19.53 o
   6   6   7      327.18      365.09     17.55 o
   8   6   7     3107.85     2878.57     66.42 o
  10   6   7      122.00       90.07     13.34 o
  12   6   7        3.57        5.25      8.66 o
  14   6   7      657.54      663.27     29.48 o
  16   6   7     1678.58     1645.82     59.14 o
  18   6   7       52.44       49.58     14.60 o
 -13   7   7       92.40       80.26     19.47 o
 -11   7   7      562.02      586.49     53.78 o
  -9   7   7        1.13       -1.07     28.62 o
  -7   7   7     1078.22     1042.60     53.76 o
  -5   7   7      277.77      252.50     26.60 o
  -3   7   7      442.86      508.67     34.67 o
  -1   7   7      184.33      212.73     17.40 o
   1   7   7     1277.80     1248.12     38.91 o
   3   7   7      295.42      278.79     17.78 o
   5   7   7       22.00       31.88     11.01 o
   7   7   7       55.47       59.96     10.71 o
   9   7   7       60.27       92.51     12.90 o
  11   7   7      134.71      165.87     17.51 o
  13   7   7      209.81      254.84     33.88 o
  -6   8   7      692.42      758.21     61.27 o
  -4   8   7      469.09      550.30     51.69 o
  -2   8   7       11.93        0.15     22.76 o
   0   8   7      225.32      238.99     36.02 o
   2   8   7       89.30       69.30     17.37 o
   4   8   7      435.07      438.19     26.32 o
 -28   0   8     2037.66     1933.51     67.03 o
 -26   0   8     2902.80     2975.44     86.37 o
 -24   0   8      547.71      594.02     33.13 o
 -22   0   8        6.60       -2.65      6.93 o
 -20   0   8      151.90      109.04     10.66 o
 -18   0   8     4702.95     4416.01     74.30 o
 -16   0   8     3077.60     2781.36     53.74 o
 -14   0   8       37.57       33.55      6.99 o
 -12   0   8        6.21       10.39      6.24 o
 -10   0   8     8879.53     8632.61    140.99 o
  -8   0   8        0.64        5.68      5.20 o
  -6   0   8       24.32        8.66      5.06 o
  -4   0   8      623.99      555.51     15.10 o
  -2   0   8    12375.36    13384.43    277.09 o
   0   0   8     1379.87     1513.40     30.53 o
   2   0   8    22732.78    24351.01    339.84 o
   4   0   8     1583.92     1803.61     81.65 o
   6   0   8     1737.47     1652.29     47.41 o
   8   0   8     9015.66     9502.37    201.24 o
  10   0   8     5808.33     5287.95    121.60 o
  12   0   8      849.72      811.30     34.11 o
  14   0   8     2799.20     2638.59     72.74 o
  16   0   8     5389.92     5365.78    100.79 o
  18   0   8     8832.42     8231.06    185.65 o
  20   0   8       33.16       57.18     32.35 o
  22   0   8      883.16      723.33     36.82 o
  24   0   8      609.46      615.67     35.49 o
  26   0   8     2792.69     2846.08    128.98 o
 -29   1   8       44.61       93.86     20.38 o
 -27   1   8       11.97       10.95     10.20 o
 -25   1   8      434.92      436.89     18.60 o
 -23   1   8      501.43      502.43     19.13 o
 -21   1   8       13.26        6.37      7.04 o
 -19   1   8       13.66       21.58      6.31 o
 -17   1   8        6.16        4.22      4.96 o
 -15   1   8     1338.11     1326.82     20.63 o
 -13   1   8       66.05       48.08      5.32 o
 -11   1   8      527.94      511.37     11.43 o
  -9   1   8     2235.18     2439.83     33.55 o
  -7   1   8     1633.48     1598.42     22.97 o
  -5   1   8     3540.35     3779.62     40.16 o
  -3   1   8     2273.71     2635.33     29.39 o
  -1   1   8       54.57       52.62      6.02 o
   1   1   8       11.18       -1.73      3.31 o
   3   1   8      613.26      602.61     11.83 o
   5   1   8     1102.75     1291.19     27.68 o
   7   1   8      172.11      170.14      9.47 o
   9   1   8      694.23      770.69     19.19 o
  11   1   8      256.02      274.17     12.72 o
  13   1   8     1353.82     1300.08     27.53 o
  15   1   8      455.63      482.39     16.93 o
  17   1   8      907.47      882.28     26.46 o
  19   1   8       57.40       76.66     11.06 o
  21   1   8        4.85       -9.81      7.91 o
  23   1   8       24.06        1.52     10.63 o
  25   1   8       92.06       89.26     17.23 o
  27   1   8       85.99       99.62     17.88 o
 -28   2   8      195.79      163.49     29.01 o
 -26   2   8      257.25      215.67     17.38 o
 -24   2   8      764.03      803.78     25.25 o
 -22   2   8       57.17       57.11      8.63 o
 -20   2   8      118.56      123.42     12.90 o
 -18   2   8      101.53       77.92      7.76 o
 -16   2   8     1815.22     1649.64     27.82 o
 -14   2   8      217.30      162.12      9.30 o
 -12   2   8      206.12      178.47      9.94 o
 -10   2   8      220.21      214.47      7.18 o
  -8   2   8       63.99       87.06      4.86 o
  -6   2   8       30.94       23.89      3.83 o
  -4   2   8     1280.59     1121.40     18.27 o
  -2   2   8      167.55      180.76      7.89 o
   0   2   8     2651.70     2855.78     35.29 o
   2   2   8      689.05      749.71     12.61 o
   4   2   8     7944.35     8476.90     81.80 o
   6   2   8      929.73      970.56     18.99 o
   8   2   8      136.99      180.20      8.62 o
  10   2   8      209.01      251.74     12.92 o
  12   2   8     4723.90     4581.79     63.79 o
  14   2   8     3216.74     3026.69     42.77 o
  16   2   8      683.46      733.12     17.47 o
  18   2   8      285.02      270.07     21.62 o
  20   2   8     1777.79     1749.25     50.19 o
  22   2   8       21.55       32.71     12.19 o
  24   2   8       65.53       71.52     15.10 o
  26   2   8       11.34       12.61     12.79 o
 -27   3   8       41.83       48.45     15.67 o
 -25   3   8      178.15      158.57     13.99 o
 -23   3   8      774.18      803.72     22.40 o
 -21   3   8       20.31       21.78      7.57 o
 -19   3   8     2145.03     2121.91     37.41 o
 -17   3   8       78.13       65.06      9.35 o
 -15   3   8      594.85      569.11     16.63 o
 -13   3   8      448.78      419.43     17.55 o
 -11   3   8     2478.37     2530.56     41.76 o
  -9   3   8     2550.83     2528.02     41.62 o
  -7   3   8        0.47       -4.28      5.19 o
  -5   3   8     9066.82     8835.75    107.17 o
  -3   3   8     6598.83     6570.42     82.08 o
  -1   3   8       10.49       36.21      4.46 o
   1   3   8        0.75        3.04      4.02 o
   3   3   8     2019.21     1812.00     24.20 o
   5   3   8    10098.84     9905.90    102.23 o
   7   3   8      634.96      615.80     13.14 o
   9   3   8      149.98      178.25      7.51 o
  11   3   8      238.76      237.01      8.81 o
  13   3   8      505.12      462.86     11.92 o
  15   3   8      307.85      258.64     13.95 o
  17   3   8      588.32      561.71     25.95 o
  19   3   8       84.68       73.05     22.77 o
  21   3   8      180.26      188.06     15.11 o
  23   3   8       87.91      129.50     17.86 o
  25   3   8      559.65      516.64     29.69 o
 -24   4   8      123.69      181.91     15.07 o
 -22   4   8      158.37      136.96     12.97 o
 -20   4   8       74.65       59.63      9.17 o
 -18   4   8      193.84      163.45     12.51 o
 -16   4   8      120.72      125.12     12.64 o
 -14   4   8     1629.41     1397.55     30.72 o
 -12   4   8      692.53      669.52     25.70 o
 -10   4   8      998.72      930.90     20.33 o
  -8   4   8     2415.12     2465.94     38.17 o
  -6   4   8     6389.67     5639.21     73.28 o
  -4   4   8       53.65       76.68      7.70 o
  -2   4   8      512.41      565.77     15.49 o
   0   4   8        0.92       -1.39      5.68 o
   2   4   8     2228.93     2109.15     26.13 o
   4   4   8     3001.07     2931.77     33.78 o
   6   4   8     1176.15     1206.17     20.20 o
   8   4   8     1153.35     1217.99     20.03 o
  10   4   8      576.16      590.96     16.50 o
  12   4   8       68.35       61.61      9.99 o
  14   4   8      379.12      424.18     22.06 o
  16   4   8      277.55      269.18     18.92 o
  18   4   8      273.17      340.72     21.63 o
  20   4   8       55.83       69.62     11.92 o
  22   4   8      311.03      288.92     19.42 o
  24   4   8      178.38      168.84     28.70 o
 -23   5   8      283.51      279.93     24.88 o
 -21   5   8      447.01      530.15     26.67 o
 -19   5   8     2013.20     1977.79     66.65 o
 -17   5   8     1365.31     1443.14     51.28 o
 -15   5   8       19.76        6.38      7.31 o
 -13   5   8      936.53      885.85     23.89 o
 -11   5   8      452.93      367.32     15.23 o
  -9   5   8     1085.06     1138.59     32.61 o
  -7   5   8      249.46      184.53     13.93 o
  -5   5   8     2795.58     2737.91     46.46 o
  -3   5   8      806.15      825.65     19.04 o
  -1   5   8       24.26       45.03      7.27 o
   1   5   8      890.04      861.28     19.23 o
   3   5   8     2002.55     1976.25     37.88 o
   5   5   8     1158.02     1142.10     25.79 o
   7   5   8        3.66       22.38      7.88 o
   9   5   8     1751.31     1834.24     47.20 o
  11   5   8     3497.19     3444.02     63.02 o
  13   5   8       24.74       37.20      9.55 o
  15   5   8        8.79       13.08     13.07 o
  17   5   8     1370.88     1454.71     42.30 o
  19   5   8      484.28      489.39     23.09 o
  21   5   8      172.84      184.13     19.02 o
 -18   6   8      383.91      407.69     26.93 o
 -16   6   8      222.54      218.55     18.78 o
 -14   6   8      458.58      513.28     30.53 o
 -12   6   8       72.34       60.73     14.50 o
 -10   6   8       34.31       12.73     12.24 o
  -8   6   8        0.00      -10.74      7.49 o
  -6   6   8       10.96        6.25      8.19 o
  -4   6   8       49.41       75.12     10.91 o
  -2   6   8     1070.72     1030.68     29.30 o
   0   6   8        2.54       -0.47     11.00 o
   2   6   8        2.15       -1.63      8.15 o
   4   6   8      370.43      397.06     18.47 o
   6   6   8      539.42      460.20     20.15 o
   8   6   8        2.87      -10.85     15.90 o
  10   6   8       15.47       28.98     11.61 o
  12   6   8        0.61       -2.21      9.85 o
  14   6   8      438.66      440.71     27.12 o
  16   6   8      118.21      165.14     19.11 o
  18   6   8       37.24       31.76     16.35 o
 -13   7   8      293.83      328.74     46.35 o
 -11   7   8      178.56      220.26     38.14 o
  -9   7   8       95.92      133.02     19.34 o
  -7   7   8      366.46      402.21    108.21 o
  -5   7   8      464.20      472.61     84.97 o
  -3   7   8      432.19      512.21     25.42 o
  -1   7   8       78.25       68.70     14.04 o
   1   7   8        1.98      -14.45      9.63 o
   3   7   8      104.87      114.00     18.08 o
   5   7   8       64.08       79.91     12.24 o
   7   7   8        0.01        6.94     10.10 o
   9   7   8        3.83        7.99     11.51 o
  11   7   8      524.42      524.76     37.39 o
  13   7   8      147.70      142.43     21.40 o
 -27   1   9     1321.03     1344.53     38.30 o
 -25   1   9      750.45      722.61     26.98 o
 -23   1   9     1600.99     1674.32     52.02 o
 -21   1   9      231.61      292.71     15.01 o
 -19   1   9       82.46       74.88      9.52 o
 -17   1   9      320.93      255.42     11.39 o
 -15   1   9     9990.72     9298.25    113.91 o
 -13   1   9      243.74      227.28     13.36 o
 -11   1   9     1087.72     1030.49     19.14 o
  -9   1   9        4.05        4.36      4.21 o
  -7   1   9     1353.67     1134.81     22.18 o
  -5   1   9      944.94      944.18     21.45 o
  -3   1   9      137.00       80.93      6.12 o
  -1   1   9      909.08      883.85     21.15 o
   1   1   9     3908.40     4057.60     72.02 o
   3   1   9      431.13      408.91     13.71 o
   5   1   9     4087.29     4148.56     68.70 o
   7   1   9     1114.02     1097.69     24.18 o
   9   1   9       46.87       52.79      7.83 o
  11   1   9      398.62      410.86     15.37 o
  13   1   9      104.57      113.06     10.01 o
  15   1   9     5002.43     4763.10     97.70 o
  17   1   9      170.96      157.65     17.80 o
  19   1   9     1315.95     1340.59     35.65 o
  21   1   9      306.52      316.35     18.33 o
  23   1   9      379.56      375.40     24.73 o
  25   1   9       75.17       58.90     15.06 o
  27   1   9      373.17      403.53     46.09 o
 -28   2   9      310.79      303.12     28.92 o
 -26   2   9      171.32      204.15     29.61 o
 -24   2   9        0.28        5.34      7.84 o
 -22   2   9      117.29      115.72     10.40 o
 -20   2   9      462.18      486.42     17.11 o
 -18   2   9     1203.52     1205.53     28.78 o
 -16   2   9      352.74      409.14     18.07 o
 -14   2   9     1711.25     1545.75     39.40 o
 -12   2   9      116.17      110.16      6.85 o
 -10   2   9      181.79      172.52      7.06 o
  -8   2   9     2260.48     2386.21     28.94 o
  -6   2   9       86.84      114.67      6.01 o
  -4   2   9      690.57      789.89     14.02 o
  -2   2   9      749.36      819.84     25.94 o
   0   2   9     4835.63     4789.80     53.78 o
   2   2   9       39.63       53.01      5.27 o
   4   2   9      112.78      133.57      8.20 o
   6   2   9     1094.85      984.33     20.14 o
   8   2   9     2216.42     2048.56     32.34 o
  10   2   9      565.85      580.28     15.56 o
  12   2   9     1763.51     1720.73     29.05 o
  14   2   9      763.82      694.61     18.02 o
  16   2   9      405.41      406.04     13.91 o
  18   2   9      303.84      276.97     16.19 o
  20   2   9      494.75      460.79     27.32 o
  22   2   9       49.39       81.39     14.91 o
  24   2   9      344.49      335.89     24.75 o
  26   2   9       73.36       60.48     15.85 o
 -25   3   9      198.98      180.55     18.61 o
 -23   3   9       80.88       83.64     10.25 o
 -21   3   9      959.89      983.64     24.73 o
 -19   3   9      456.33      508.59     19.89 o
 -17   3   9     1465.26     1370.06     36.81 o
 -15   3   9     1030.26      927.58     27.26 o
 -13   3   9      535.48      530.32     16.91 o
 -11   3   9     1696.75     1501.02     31.48 o
  -9   3   9    11103.79    10657.34    129.40 o
  -7   3   9     1501.25     1426.33     28.50 o
  -5   3   9     1566.70     1500.25     33.33 o
  -3   3   9     1297.24     1198.82     18.26 o
  -1   3   9     4893.76     4504.36     48.38 o
   1   3   9     2485.09     2528.75     32.30 o
   3   3   9      240.38      216.92     12.08 o
   5   3   9      180.25      178.85      9.38 o
   7   3   9     1692.96     1646.87     28.02 o
   9   3   9      963.59      975.04     20.22 o
  11   3   9      177.03      165.14     10.80 o
  13   3   9      264.70      281.05     12.01 o
  15   3   9      373.22      350.91     20.93 o
  17   3   9      628.35      607.74     27.64 o
  19   3   9      187.38      214.26     19.17 o
  21   3   9       97.04      120.25     16.80 o
  23   3   9      146.00      171.67     19.66 o
  25   3   9      275.55      289.68     24.43 o
 -24   4   9      199.04      239.21     21.79 o
 -22   4   9      134.41      142.40     13.47 o
 -20   4   9      399.35      436.89     20.72 o
 -18   4   9      161.04      149.22     12.46 o
 -16   4   9      867.52      901.90     25.34 o
 -14   4   9     1327.19     1310.62     33.61 o
 -12   4   9      182.05      190.44     12.14 o
 -10   4   9      110.27      105.59      8.46 o
  -8   4   9      744.73      667.16     17.46 o
  -6   4   9    10471.63    10168.21    124.13 o
  -4   4   9        2.06        4.49      6.17 o
  -2   4   9     3992.96     3754.66     52.95 o
   0   4   9     1775.16     1848.58     29.24 o
   2   4   9     3619.15     3475.50     41.61 o
   4   4   9     1203.75     1232.87     21.12 o
   6   4   9     8214.65     7981.79     98.39 o
   8   4   9     3326.05     3335.67     49.23 o
  10   4   9      860.24      806.60     20.21 o
  12   4   9       76.98      104.98     11.42 o
  14   4   9     3595.12     3744.05     91.06 o
  16   4   9      653.85      707.87     29.55 o
  18   4   9      113.14       94.87     14.98 o
  20   4   9      683.67      754.51     33.52 o
  22   4   9      795.88      824.16     36.39 o
 -21   5   9      324.59      320.65     26.15 o
 -19   5   9       54.35       42.93     13.12 o
 -17   5   9      581.01      592.15     32.68 o
 -15   5   9        1.03        6.53      7.51 o
 -13   5   9       12.45       20.22      7.61 o
 -11   5   9        5.84        4.54      7.28 o
  -9   5   9       13.45        2.58     10.35 o
  -7   5   9     1369.76     1179.87     31.73 o
  -5   5   9     1019.32     1095.28     26.11 o
  -3   5   9       75.92       65.23      8.58 o
  -1   5   9       81.01       70.08     10.05 o
   1   5   9     2751.48     2692.70     45.49 o
   3   5   9       22.95       14.48      7.53 o
   5   5   9        8.47        7.54      7.82 o
   7   5   9      158.01      202.36     14.42 o
   9   5   9      699.80      671.38     21.79 o
  11   5   9      196.38      171.04     16.48 o
  13   5   9        0.35        7.11     10.51 o
  15   5   9        8.36        0.63     12.66 o
  17   5   9      517.41      525.44     34.55 o
  19   5   9       22.98       18.20     12.67 o
  21   5   9      286.33      360.90     42.73 o
 -18   6   9      293.51      271.94     44.42 o
 -16   6   9     1217.59     1188.13     55.55 o
 -14   6   9      523.25      575.63     63.97 o
 -12   6   9       17.37       17.11     12.96 o
 -10   6   9      133.31      159.41     34.56 o
  -8   6   9      226.44      181.62     14.13 o
  -6   6   9      669.78      688.99     30.61 o
  -4   6   9       56.54       57.83     10.58 o
  -2   6   9     1194.50     1135.56     50.46 o
   0   6   9      122.36      143.46     13.23 o
   2   6   9      332.04      276.60     14.74 o
   4   6   9        8.62       -5.72      7.19 o
   6   6   9      451.47      431.50     23.18 o
   8   6   9      209.15      243.40     19.01 o
  10   6   9      118.19      152.71     16.37 o
  12   6   9      350.21      355.63     22.34 o
  14   6   9      536.56      560.70     34.79 o
  16   6   9       88.22      126.31     18.14 o
 -13   7   9       39.80       63.28     29.92 o
 -11   7   9      613.35      612.97     39.98 o
  -9   7   9        0.11       17.87     17.08 o
  -7   7   9      254.13      260.10     27.84 o
  -5   7   9        2.19       -4.97     13.16 o
  -3   7   9        0.10        0.33      9.73 o
  -1   7   9      128.93       97.27     15.11 o
   1   7   9       48.13       82.21     16.89 o
   3   7   9        4.68        2.61      9.61 o
   5   7   9       22.51       45.32     11.54 o
   7   7   9      225.18      262.33     25.22 o
   9   7   9      602.24      677.47     31.85 o
  11   7   9      148.79      128.53     21.23 o
 -28   0  10        4.50        3.21     21.32 o
 -26   0  10     1870.88     1853.46     70.78 o
 -24   0  10      201.53      189.02     22.76 o
 -22   0  10      365.54      344.78     30.44 o
 -20   0  10       41.02       58.10     11.61 o
 -18   0  10      517.89      583.69     24.46 o
 -16   0  10     1327.11     1359.87     58.82 o
 -14   0  10     1458.41     1400.87     51.80 o
 -12   0  10     7126.12     6870.88    123.57 o
 -10   0  10      522.32      521.19     21.49 o
  -8   0  10      146.78      206.19     43.49 o
  -6   0  10      471.85      356.44     29.94 o
  -4   0  10       83.37      119.50     14.01 o
  -2   0  10     1469.72     1322.92     45.91 o
   0   0  10      305.44      266.13     18.12 o
   2   0  10     2446.25     2296.61     62.24 o
   4   0  10      292.32      267.56     24.95 o
   6   0  10     1419.85     1618.92     49.51 o
   8   0  10       97.11      125.64     12.82 o
  10   0  10     1111.05     1011.33     36.73 o
  12   0  10      236.55      315.31     28.17 o
  14   0  10      554.47      645.99     26.05 o
  16   0  10      253.91      246.53     22.38 o
  18   0  10     3808.78     3740.65    100.94 o
  20   0  10     1414.19     1498.90     55.98 o
  22   0  10     1007.99     1089.92     47.84 o
  24   0  10        0.41        7.03     13.55 o
 -27   1  10      310.60      326.41     20.71 o
 -25   1  10      438.98      411.35     21.78 o
 -23   1  10      112.05      103.85     10.52 o
 -21   1  10      814.48      783.92     21.56 o
 -19   1  10      178.34      172.54     11.15 o
 -17   1  10       27.87       48.70      6.70 o
 -15   1  10     1244.71     1165.44     22.35 o
 -13   1  10     1524.61     1502.34     30.36 o
 -11   1  10     1230.14     1224.76     24.16 o
  -9   1  10      913.74      805.10     20.16 o
  -7   1  10     1084.12     1064.11     23.41 o
  -5   1  10     4758.12     4839.59     69.85 o
  -3   1  10     1182.56     1209.42     28.07 o
  -1   1  10     3452.07     3347.26     58.17 o
   1   1  10      355.32      321.53     20.37 o
   3   1  10     2824.22     2738.93     58.15 o
   5   1  10      208.17      200.27     17.22 o
   7   1  10      923.35      923.88     22.62 o
   9   1  10     1380.56     1395.11     29.53 o
  11   1  10     1076.54     1076.94     25.91 o
  13   1  10     1170.16     1101.80     31.11 o
  15   1  10     2584.93     2565.81     52.83 o
  17   1  10      163.02      165.55     14.09 o
  19   1  10        9.75        4.96      8.57 o
  21   1  10      199.50      211.33     16.58 o
  23   1  10     1280.24     1340.98     58.17 o
  25   1  10       59.14       81.68     16.63 o
 -26   2  10     2240.17     2322.52     48.13 o
 -24   2  10      368.91      338.63     17.82 o
 -22   2  10       39.68       44.91      9.53 o
 -20   2  10     2132.66     2162.48     51.78 o
 -18   2  10     1724.23     1718.79     33.10 o
 -16   2  10     1682.39     1564.26     33.92 o
 -14   2  10      524.41      557.37     19.24 o
 -12   2  10    16770.95    16063.21    226.11 o
 -10   2  10     1844.25     1877.87     28.16 o
  -8   2  10       55.27       42.13      4.94 o
  -6   2  10     2201.08     2094.72     38.94 o
  -4   2  10     9828.67     9351.29    118.10 o
  -2   2  10     3886.34     3799.18     51.81 o
   0   2  10      336.39      270.56     11.04 o
   2   2  10     3523.28     3405.67     52.45 o
   4   2  10     6753.97     6378.76     88.64 o
   6   2  10       20.26       29.86      7.27 o
   8   2  10      964.93      909.26     21.98 o
  10   2  10      721.55      651.89     18.10 o
  12   2  10      221.44      191.34      9.87 o
  14   2  10        6.14        5.86      6.15 o
  16   2  10      300.61      327.37     18.97 o
  18   2  10      822.26      886.60     28.56 o
  20   2  10      191.92      161.76     18.20 o
  22   2  10      527.42      623.41     31.15 o
  24   2  10      321.27      346.00     25.50 o
 -25   3  10      205.62      215.98     16.14 o
 -23   3  10      829.14      831.51     24.07 o
 -21   3  10       24.31       23.70      8.12 o
 -19   3  10      771.90      793.46     23.95 o
 -17   3  10      288.53      319.79     16.71 o
 -15   3  10      354.26      368.96     16.49 o
 -13   3  10       79.69       76.21      9.54 o
 -11   3  10     1362.96     1306.33     28.43 o
  -9   3  10       76.97       77.82      8.39 o
  -7   3  10        0.40        4.65      6.17 o
  -5   3  10      188.04      171.51      7.34 o
  -3   3  10     4996.47     5068.69     63.34 o
  -1   3  10      124.64      145.72      7.90 o
   1   3  10      267.43      279.58     10.28 o
   3   3  10       64.24       64.75      7.52 o
   5   3  10     7120.54     6578.19     83.71 o
   7   3  10     3898.73     3644.52     56.17 o
   9   3  10     4813.32     4642.37     68.55 o
  11   3  10      917.58      867.31     32.41 o
  13   3  10     1087.81     1152.79     24.89 o
  15   3  10      102.94      109.88     21.82 o
  17   3  10      102.18      144.59     16.36 o
  19   3  10      885.77      886.50     35.50 o
  21   3  10      239.72      252.18     22.13 o
  23   3  10       56.05       76.69     16.88 o
 -24   4  10       24.49       23.54     11.92 o
 -22   4  10       36.75       34.61     10.39 o
 -20   4  10        2.06        0.34      8.58 o
 -18   4  10      217.18      260.06     16.31 o
 -16   4  10       64.96       79.48     10.74 o
 -14   4  10      143.99      105.79     12.61 o
 -12   4  10      442.18      371.42     18.21 o
 -10   4  10       15.27       43.11     10.87 o
  -8   4  10      187.32      192.42     15.37 o
  -6   4  10     3473.90     3406.74     50.52 o
  -4   4  10     1698.25     1608.61     29.55 o
  -2   4  10      151.13      158.94     10.06 o
   0   4  10      131.57      144.98      9.72 o
   2   4  10     2493.60     2441.45     37.65 o
   4   4  10      464.46      435.27     14.66 o
   6   4  10      130.65      114.91      8.55 o
   8   4  10        5.21        8.87      5.64 o
  10   4  10      249.31      297.57     18.75 o
  12   4  10       30.97       36.10     10.96 o
  14   4  10        1.47       -4.10     16.17 o
  16   4  10      354.71      336.43     22.27 o
  18   4  10      164.16      169.38     18.25 o
  20   4  10        1.13      -16.38     11.02 o
  22   4  10      426.23      465.85     34.94 o
 -21   5  10      863.24      923.25     48.25 o
 -19   5  10       10.69       -4.05     10.55 o
 -17   5  10      637.13      676.92     28.62 o
 -15   5  10      284.14      312.92     16.61 o
 -13   5  10      749.08      801.61     24.19 o
 -11   5  10      119.59      120.67     11.21 o
  -9   5  10       76.55       62.23      9.41 o
  -7   5  10        2.44        7.39      7.81 o
  -5   5  10     1399.41     1243.69     28.91 o
  -3   5  10      773.54      674.97     20.72 o
  -1   5  10      244.52      206.30     11.25 o
   1   5  10      407.10      379.29     15.14 o
   3   5  10      277.09      284.38     15.90 o
   5   5  10       30.55       17.67      8.65 o
   7   5  10       31.99       38.67     11.01 o
   9   5  10      619.98      548.32     25.70 o
  11   5  10      308.71      363.57     21.83 o
  13   5  10       67.76       81.37     13.70 o
  15   5  10      300.68      297.44     27.40 o
  17   5  10      246.21      203.69     24.49 o
  19   5  10      629.90      688.75     39.98 o
 -16   6  10      176.57      166.71     37.96 o
 -14   6  10       91.98       83.41     21.71 o
 -12   6  10       27.07       47.79     15.33 o
 -10   6  10        4.19        7.05     12.52 o
  -8   6  10      240.40      236.68     17.10 o
  -6   6  10       53.39       48.97     14.72 o
  -4   6  10       16.48       12.29      8.99 o
  -2   6  10        9.57       15.02      9.53 o
   0   6  10      426.25      464.59     18.68 o
   2   6  10       41.94       53.74     15.27 o
   4   6  10      177.75      236.78     15.66 o
   6   6  10      183.65      172.44     17.40 o
   8   6  10       25.73       14.30     11.60 o
  10   6  10        0.36        1.79     10.76 o
  12   6  10        0.11       12.92     12.39 o
  14   6  10      454.26      436.33     32.55 o
  16   6  10       39.77       37.53     24.99 o
 -11   7  10      982.03     1031.96     73.12 o
  -9   7  10      267.53      213.19     27.57 o
  -7   7  10       73.91      118.60     22.20 o
  -5   7  10      472.97      505.38     47.97 o
  -3   7  10     1461.43     1585.89     46.10 o
  -1   7  10        2.80        5.61     10.08 o
   1   7  10     1029.18     1070.00     42.92 o
   3   7  10      277.56      269.28     18.67 o
   5   7  10      144.73      157.26     20.14 o
   7   7  10      118.18      121.33     17.56 o
   9   7  10      613.18      643.52     31.40 o
 -27   1  11       33.20       47.45     14.42 o
 -25   1  11     1218.69     1172.20     36.06 o
 -23   1  11     1276.77     1266.60     29.40 o
 -21   1  11      568.47      633.35     29.83 o
 -19   1  11       18.44        7.58      6.95 o
 -17   1  11      669.75      670.48     22.56 o
 -15   1  11     3249.39     3194.87     44.89 o
 -13   1  11     3721.34     3698.37     58.69 o
 -11   1  11     4786.24     4405.14     66.84 o
  -9   1  11     4315.98     3872.81     59.89 o
  -7   1  11      972.75      946.39     22.70 o
  -5   1  11      750.29      738.69     19.95 o
  -3   1  11      405.17      397.14     20.84 o
  -1   1  11      776.35      706.95     24.99 o
   1   1  11     4039.25     3897.82     82.35 o
   3   1  11      152.73      123.77     10.93 o
   5   1  11     2712.74     2631.99     50.76 o
   7   1  11      193.07      170.35     12.78 o
   9   1  11      463.05      526.42     20.77 o
  11   1  11       95.55       56.44     10.11 o
  13   1  11     2482.61     2453.77     51.31 o
  15   1  11      174.77      150.89     13.79 o
  17   1  11      332.75      349.52     18.96 o
  19   1  11     2597.82     2585.85     56.44 o
  21   1  11     1189.51     1201.00     36.03 o
  23   1  11      267.84      294.35     24.09 o
  25   1  11      783.08      859.37     66.33 o
 -26   2  11      209.41      228.59     21.10 o
 -24   2  11      382.20      364.60     18.72 o
 -22   2  11     1126.39     1140.89     39.45 o
 -20   2  11      551.23      576.73     28.71 o
 -18   2  11      197.45      177.66     13.95 o
 -16   2  11      135.39      122.72     11.64 o
 -14   2  11      163.58      213.41     12.06 o
 -12   2  11       34.83       32.91      6.11 o
 -10   2  11     1185.52     1177.94     20.22 o
  -8   2  11     1724.97     1615.84     24.86 o
  -6   2  11      607.28      566.68     15.07 o
  -4   2  11      375.93      345.95     18.67 o
  -2   2  11     4248.13     3993.68     60.68 o
   0   2  11     1229.75     1153.93     28.03 o
   2   2  11     1202.19     1187.49     34.49 o
   4   2  11      327.03      373.09     14.64 o
   6   2  11       56.39       76.84      8.81 o
   8   2  11     6316.33     5926.74     85.15 o
  10   2  11      103.83       66.49      8.65 o
  12   2  11     4014.78     3795.46     75.28 o
  14   2  11      118.39      132.83     14.78 o
  16   2  11      235.16      252.57     16.32 o
  18   2  11       75.97       83.28     12.04 o
  20   2  11      583.78      644.77     31.62 o
  22   2  11      457.56      483.46     29.12 o
  24   2  11      120.83      157.74     33.66 o
 -23   3  11      158.85      155.25     13.04 o
 -21   3  11      775.03      808.98     23.70 o
 -19   3  11        1.17       10.88      7.84 o
 -17   3  11     1350.60     1378.36     33.22 o
 -15   3  11       43.85       31.21      8.72 o
 -13   3  11     2625.44     2452.78     46.02 o
 -11   3  11       17.72        4.76      6.85 o
  -9   3  11     6110.99     5668.31     84.48 o
  -7   3  11      301.29      302.83     13.15 o
  -5   3  11     1239.24     1229.59     22.95 o
  -3   3  11       15.58        3.20      5.12 o
  -1   3  11     9398.10     8903.69    107.55 o
   1   3  11     2778.77     2528.44     39.67 o
   3   3  11      361.55      374.07     13.38 o
   5   3  11      649.90      659.51     18.87 o
   7   3  11     2173.98     1948.93     36.04 o
   9   3  11      336.85      297.69     15.83 o
  11   3  11     1418.67     1537.12     31.01 o
  13   3  11      413.66      442.37     21.66 o
  15   3  11       59.69       91.52     14.60 o
  17   3  11      153.17      133.49     16.78 o
  19   3  11     1112.64     1125.87     49.58 o
  21   3  11      861.04      893.91     37.84 o
  23   3  11      509.65      490.39     30.29 o
 -22   4  11     1289.86     1349.62     35.89 o
 -20   4  11       42.61       33.73     10.52 o
 -18   4  11      352.16      353.84     20.33 o
 -16   4  11      815.21      853.20     25.81 o
 -14   4  11      511.52      548.57     22.83 o
 -12   4  11      789.01      717.93     22.86 o
 -10   4  11      156.12      194.75     12.92 o
  -8   4  11      379.00      421.13     17.26 o
  -6   4  11        8.66        2.53      6.87 o
  -4   4  11       51.39       44.78      8.51 o
  -2   4  11     1752.51     1611.77     30.67 o
   0   4  11       61.97       37.02      8.19 o
   2   4  11      138.09      151.14     10.93 o
   4   4  11        2.97       21.57      6.22 o
   6   4  11       13.03       16.47      6.14 o
   8   4  11       79.23       51.43      8.91 o
  10   4  11        0.02       -1.23      6.93 o
  12   4  11       12.15        5.74     14.10 o
  14   4  11       62.48       69.09     13.16 o
  16   4  11       25.09       27.43     12.21 o
  18   4  11       16.19        3.11     17.66 o
  20   4  11      352.55      320.34     24.70 o
 -19   5  11      745.61      735.42     36.26 o
 -17   5  11        8.47       14.52     12.27 o
 -15   5  11       70.36       91.63     11.74 o
 -13   5  11      804.37      774.70     24.63 o
 -11   5  11      719.10      665.10     22.31 o
  -9   5  11       73.90       87.84     10.53 o
  -7   5  11       89.39       69.62     13.95 o
  -5   5  11        7.43       -2.53      7.19 o
  -3   5  11     1195.89     1164.49     26.03 o
  -1   5  11       15.74       10.70      6.98 o
   1   5  11       20.36       14.91     10.12 o
   3   5  11      131.33      126.81     14.23 o
   5   5  11     1226.33     1238.27     32.81 o
   7   5  11      164.20      156.26     13.27 o
   9   5  11       22.86        9.27     13.61 o
  11   5  11       33.91       11.72     11.28 o
  13   5  11       39.87       71.83     17.98 o
  15   5  11      151.82      155.12     22.81 o
  17   5  11        6.60      -17.33     14.75 o
 -14   6  11     1128.06     1249.11     78.89 o
 -12   6  11      158.77      196.03     26.58 o
 -10   6  11      196.43      217.19     25.86 o
  -8   6  11     1600.09     1661.86     42.16 o
  -6   6  11      582.65      595.23     24.37 o
  -4   6  11       55.38       49.22     11.50 o
  -2   6  11      753.07      812.34     25.05 o
   0   6  11     1420.45     1476.88     34.87 o
   2   6  11       62.99       55.82     15.08 o
   4   6  11     1187.55     1278.74     35.14 o
   6   6  11      441.03      519.34     27.17 o
   8   6  11      143.28      144.94     17.25 o
  10   6  11      135.54      147.12     17.83 o
  12   6  11      688.38      703.21     40.35 o
  14   6  11      227.43      121.48     29.31 o
  -7   7  11        1.76       -0.23     23.84 o
  -5   7  11       46.33       45.22     18.10 o
  -3   7  11       29.72       16.79     12.39 o
  -1   7  11       57.98       54.27     13.32 o
   1   7  11        0.44       -4.41      9.85 o
   3   7  11      487.31      502.68     28.55 o
   5   7  11       25.49       29.40     14.07 o
 -26   0  12      467.10      523.50     51.49 o
 -24   0  12     1021.92     1049.26     48.99 o
 -22   0  12     6671.02     6451.78    155.03 o
 -20   0  12     1624.81     1612.81    115.17 o
 -18   0  12        0.76        6.73      9.35 o
 -16   0  12      770.67      779.97     34.07 o
 -14   0  12     3621.20     3438.33     73.26 o
 -12   0  12     6008.21     5913.55    111.47 o
 -10   0  12     2368.38     2080.14     50.31 o
  -8   0  12     7473.49     6706.88    151.86 o
  -6   0  12     2656.06     2340.89     66.17 o
  -4   0  12      414.74      440.91     25.89 o
  -2   0  12      192.44      163.63     17.15 o
   0   0  12       62.61       47.80     13.60 o
   2   0  12     2041.91     1862.44     56.90 o
   4   0  12       25.50       46.00     13.68 o
   6   0  12     1958.20     1894.72     83.03 o
   8   0  12      125.04      144.77     18.13 o
  10   0  12      756.13      721.48     51.64 o
  12   0  12        8.18       12.60     22.73 o
  14   0  12      135.10      168.14     20.34 o
  16   0  12     1325.99     1239.09     50.09 o
  18   0  12      137.78      124.66     20.10 o
  20   0  12        4.08       40.38     16.00 o
  22   0  12     3433.77     3552.96    163.57 o
 -25   1  12        3.55        9.08     12.41 o
 -23   1  12      501.29      570.46     30.06 o
 -21   1  12       21.59       25.82     10.69 o
 -19   1  12      134.50      159.67     12.82 o
 -17   1  12       74.29       88.95     10.72 o
 -15   1  12     1417.43     1439.10     28.83 o
 -13   1  12      417.61      403.20     15.82 o
 -11   1  12       27.45       18.35      6.87 o
  -9   1  12      168.94      179.14     11.43 o
  -7   1  12      538.12      545.92     17.85 o
  -5   1  12     1139.93     1107.02     25.72 o
  -3   1  12      250.50      203.12     13.20 o
  -1   1  12     1958.77     1961.88     41.33 o
   1   1  12       32.67       49.87      9.72 o
   3   1  12      100.37       75.52     10.25 o
   5   1  12      166.43      136.26     11.99 o
   7   1  12      494.92      497.93     20.03 o
   9   1  12       21.69       13.91      8.34 o
  11   1  12     1011.12      921.26     28.21 o
  13   1  12      230.65      227.23     15.59 o
  15   1  12      348.19      337.23     24.31 o
  17   1  12        4.58        8.57      9.34 o
  19   1  12       43.73       66.44     12.22 o
  21   1  12      444.01      433.67     23.00 o
  23   1  12      175.04      182.82     21.38 o
 -24   2  12      105.30       94.06     12.21 o
 -22   2  12      796.47      824.66     24.29 o
 -20   2  12      447.61      463.31     18.11 o
 -18   2  12      733.39      695.62     21.02 o
 -16   2  12      176.03      181.90     15.22 o
 -14   2  12      283.48      273.74     15.54 o
 -12   2  12     2506.86     2385.74     44.94 o
 -10   2  12     3989.61     3752.61     59.42 o
  -8   2  12     1080.28      920.73     22.78 o
  -6   2  12       50.03       29.73      7.13 o
  -4   2  12      943.69      926.66     23.23 o
  -2   2  12     4436.10     4112.58     63.28 o
   0   2  12       46.58       45.08      8.47 o
   2   2  12     1646.89     1527.95     31.23 o
   4   2  12     1294.99     1176.48     26.67 o
   6   2  12      118.32      108.89      9.64 o
   8   2  12      567.50      619.73     19.11 o
  10   2  12      103.79      128.41     10.43 o
  12   2  12      465.99      402.24     20.78 o
  14   2  12        6.55        4.55      7.14 o
  16   2  12     1953.10     1958.02     73.40 o
  18   2  12      393.60      419.75     26.32 o
  20   2  12       19.40       10.86     12.51 o
  22   2  12     1401.87     1342.44     48.76 o
 -23   3  12       42.64       44.64     10.96 o
 -21   3  12        0.10       -2.19      7.91 o
 -19   3  12     2494.62     2493.20     45.09 o
 -17   3  12      208.55      216.87     14.76 o
 -15   3  12       41.30       54.21      9.49 o
 -13   3  12      373.15      355.54     15.47 o
 -11   3  12      826.04      841.44     22.42 o
  -9   3  12      511.77      546.02     21.46 o
  -7   3  12     2316.09     2346.48     40.25 o
  -5   3  12     1479.09     1484.86     45.54 o
  -3   3  12      213.91      165.98      9.83 o
  -1   3  12      209.10      169.58     10.13 o
   1   3  12     7296.97     7125.12     91.72 o
   3   3  12      111.04      136.23     10.14 o
   5   3  12      318.84      315.38     13.95 o
   7   3  12       12.68       34.50      7.67 o
   9   3  12     1409.89     1430.13     30.34 o
  11   3  12     1674.39     1632.12     34.10 o
  13   3  12      951.31      957.37     29.21 o
  15   3  12      184.79      231.49     31.15 o
  17   3  12      323.93      286.25     21.81 o
  19   3  12        6.48       -3.90     11.26 o
  21   3  12       21.09       28.93     14.76 o
 -20   4  12       95.04       91.94     13.24 o
 -18   4  12       56.31       48.58     11.72 o
 -16   4  12      110.83      118.66     12.75 o
 -14   4  12      860.13      898.71     26.73 o
 -12   4  12      126.30       98.80     11.19 o
 -10   4  12      481.81      464.19     19.06 o
  -8   4  12      522.69      436.72     16.78 o
  -6   4  12        4.65        1.01      6.64 o
  -4   4  12        5.26       16.12      7.03 o
  -2   4  12       12.59       15.18      7.58 o
   0   4  12      410.51      436.58     17.25 o
   2   4  12       87.85      107.54     10.50 o
   4   4  12      106.81      146.72     11.20 o
   6   4  12      216.82      288.12     12.49 o
   8   4  12      768.86      752.68     30.03 o
  10   4  12       54.24       67.75     12.57 o
  12   4  12        3.90        6.96      9.86 o
  14   4  12      783.45      805.32     32.75 o
  16   4  12      336.27      370.81     24.42 o
  18   4  12       30.74       49.03     14.52 o
 -17   5  12       99.64      104.47     18.44 o
 -15   5  12        3.93       10.85      9.43 o
 -13   5  12     1445.93     1350.82     40.42 o
 -11   5  12      564.73      604.47     22.32 o
  -9   5  12       34.80       12.19      8.94 o
  -7   5  12      356.50      373.48     17.34 o
  -5   5  12      737.08      779.34     27.75 o
  -3   5  12       19.22       17.97      7.56 o
  -1   5  12       50.44       43.83      8.22 o
   1   5  12      498.80      487.52     21.52 o
   3   5  12      472.01      595.96     23.44 o
   5   5  12       50.14       58.70     16.81 o
   7   5  12     1079.81     1117.77     31.69 o
   9   5  12      125.40      160.86     17.31 o
  11   5  12      129.87      156.05     31.98 o
  13   5  12      726.64      710.11     40.14 o
  15   5  12      814.28      936.94     47.27 o
 -12   6  12       91.79       46.68     27.29 o
 -10   6  12       36.30       20.78     17.82 o
  -8   6  12       70.75       36.88     12.78 o
  -6   6  12      228.20      238.85     19.92 o
  -4   6  12        6.20        8.36      9.07 o
  -2   6  12      165.31      184.35     14.51 o
   0   6  12      227.11      218.17     15.25 o
   2   6  12       13.18       10.90     10.12 o
   4   6  12       10.34       15.69     10.31 o
   6   6  12        3.33        2.34     11.35 o
   8   6  12       27.89       12.24     12.77 o
  10   6  12       44.98       32.92     14.19 o
  12   6  12        0.17       -4.73     20.46 o
 -23   1  13     2072.45     2222.42     53.19 o
 -21   1  13        9.81       -6.61      9.18 o
 -19   1  13     2541.05     2531.10     49.15 o
 -17   1  13     1849.38     1793.11     38.66 o
 -15   1  13     3250.63     3116.34     57.74 o
 -13   1  13        4.91        9.96      8.12 o
 -11   1  13     1052.56     1011.30     28.10 o
  -9   1  13     7704.71     7165.02    102.24 o
  -7   1  13     2253.43     2106.79     39.75 o
  -5   1  13     1556.35     1494.01     31.51 o
  -3   1  13      227.44      218.75     13.95 o
  -1   1  13      820.53      698.98     39.55 o
   1   1  13     1437.50     1165.82     30.67 o
   3   1  13      329.08      321.98     16.33 o
   5   1  13     3660.24     3456.44     64.95 o
   7   1  13      272.16      328.80     20.45 o
   9   1  13     1790.14     1809.79     42.50 o
  11   1  13       20.91       37.77     10.05 o
  13   1  13       24.88       11.40      8.93 o
  15   1  13      321.92      283.74     18.32 o
  17   1  13     1247.76     1216.71     36.39 o
  19   1  13      279.80      305.85     20.00 o
  21   1  13      256.24      286.39     32.56 o
 -22   2  13      247.39      305.07     17.65 o
 -20   2  13      123.34      116.23     11.66 o
 -18   2  13      107.91      147.74     12.07 o
 -16   2  13       26.52       26.28      8.85 o
 -14   2  13        4.92       -5.92     10.20 o
 -12   2  13      773.93      776.54     33.61 o
 -10   2  13       25.07       13.64      8.56 o
  -8   2  13      132.73      132.33     10.27 o
  -6   2  13      694.87      650.38     21.60 o
  -4   2  13      236.77      219.64     12.30 o
  -2   2  13     1071.76     1117.84     26.39 o
   0   2  13     1112.91     1152.99     27.02 o
   2   2  13      775.43      788.10     22.07 o
   4   2  13      328.92      351.49     19.06 o
   6   2  13      176.95      191.86     12.05 o
   8   2  13      496.11      451.01     17.33 o
  10   2  13       22.56       30.92      8.02 o
  12   2  13      852.00      822.77     23.54 o
  14   2  13      261.10      257.87     17.28 o
  16   2  13       14.86       22.60     10.21 o
  18   2  13        2.22       -7.14     10.76 o
  20   2  13      315.03      270.56     23.61 o
  22   2  13        1.50       -2.97     19.56 o
 -21   3  13        0.72       -2.26      8.50 o
 -19   3  13        6.97        9.93      8.58 o
 -17   3  13      186.33      178.94     17.24 o
 -15   3  13      690.46      695.85     22.12 o
 -13   3  13       19.06        9.57      8.69 o
 -11   3  13      287.37      285.28     14.49 o
  -9   3  13     1015.65      932.79     24.13 o
  -7   3  13      313.86      287.68     15.30 o
  -5   3  13      968.13      904.49     25.26 o
  -3   3  13      627.89      537.85     19.51 o
  -1   3  13      485.48      520.92     17.57 o
   1   3  13       17.94       23.33      7.47 o
   3   3  13     1753.11     1736.06     34.86 o
   5   3  13       25.10       24.16      7.50 o
   7   3  13       52.14       66.82      9.12 o
   9   3  13       42.71       55.35      8.82 o
  11   3  13     1532.56     1586.84     33.68 o
  13   3  13       52.45       83.45     14.77 o
  15   3  13      167.44      165.68     17.99 o
  17   3  13      159.99      158.99     19.05 o
  19   3  13     1676.39     1738.53     55.45 o
 -20   4  13      173.44      133.97     16.20 o
 -18   4  13      781.33      841.05     34.19 o
 -16   4  13     1152.20     1145.46     32.12 o
 -14   4  13        0.47       -1.39      8.37 o
 -12   4  13        1.24       -1.60      7.34 o
 -10   4  13      776.51      814.16     23.37 o
  -8   4  13      566.54      626.20     29.55 o
  -6   4  13       88.62       61.62      9.18 o
  -4   4  13     1938.32     1994.85     40.92 o
  -2   4  13      577.40      510.02     19.32 o
   0   4  13      285.11      318.98     15.73 o
   2   4  13      244.64      212.97     13.47 o
   4   4  13     2298.49     2325.94     44.00 o
   6   4  13     1173.92     1196.73     33.83 o
   8   4  13       80.38       79.65     13.23 o
  10   4  13      415.67      367.41     44.37 o
  12   4  13     1927.28     2016.11     55.39 o
  14   4  13     1292.42     1396.41     45.91 o
  16   4  13      778.77      844.95     36.35 o
  18   4  13      990.59      983.47     60.43 o
 -15   5  13     1194.19     1261.88     37.79 o
 -13   5  13      297.18      265.06     18.49 o
 -11   5  13     1026.72     1013.67     29.78 o
  -9   5  13       62.07       51.46      9.70 o
  -7   5  13        3.27        9.98      7.87 o
  -5   5  13      140.50      162.34     12.26 o
  -3   5  13       82.01       69.74     10.47 o
  -1   5  13      205.69      215.25     18.30 o
   1   5  13       90.47       82.42     12.46 o
   3   5  13       57.01       55.31     11.52 o
   5   5  13        7.16      -11.45      8.13 o
   7   5  13      146.18      138.86     21.40 o
   9   5  13      249.32      254.48     25.93 o
  11   5  13       10.13      -10.95     13.78 o
  13   5  13      234.72      261.47     27.97 o
 -10   6  13      572.00      525.12     52.42 o
  -8   6  13     1052.66     1049.45     34.08 o
  -6   6  13      213.03      238.86     18.29 o
  -4   6  13      594.85      630.36     26.62 o
  -2   6  13        2.51        0.89      9.07 o
   0   6  13       75.60       59.10     16.54 o
   2   6  13      912.87      982.18     32.49 o
   4   6  13      201.34      188.81     20.38 o
   6   6  13      551.54      551.89     37.23 o
   8   6  13        0.08        5.12     12.29 o
 -22   0  14      169.16      156.37     24.03 o
 -20   0  14     3464.02     3631.28    102.65 o
 -18   0  14      719.64      755.33     59.19 o
 -16   0  14      430.76      426.46     35.92 o
 -14   0  14      530.59      479.90     51.12 o
 -12   0  14     3336.74     3323.20     73.90 o
 -10   0  14     1093.55      971.01     33.47 o
  -8   0  14      133.36      169.10     18.98 o
  -6   0  14     4736.30     4537.85    112.75 o
  -4   0  14       70.00       80.04     15.02 o
  -2   0  14      428.34      366.69     24.86 o
   0   0  14        6.90       15.45     11.10 o
   2   0  14     2550.45     2364.37     69.98 o
   4   0  14      824.45      680.27     34.46 o
   6   0  14     1593.40     1605.27     55.77 o
   8   0  14     1570.35     1575.50     56.09 o
  10   0  14       30.43       44.93     15.13 o
  12   0  14     1263.68     1261.00     51.40 o
  14   0  14      485.77      546.49     34.26 o
  16   0  14       61.34       66.98     18.16 o
  18   0  14        1.85        0.51     14.80 o
  20   0  14     1268.95     1170.82    100.94 o
 -23   1  14       14.24        4.89     12.42 o
 -21   1  14      203.59      233.97     19.04 o
 -19   1  14       54.70       73.95     11.26 o
 -17   1  14       72.94       80.15     11.17 o
 -15   1  14       15.92       24.62      8.66 o
 -13   1  14       40.85       49.98     10.84 o
 -11   1  14       40.41       15.65      7.62 o
  -9   1  14      557.07      566.69     19.49 o
  -7   1  14     1568.22     1355.79     34.30 o
  -5   1  14      731.68      746.89     22.06 o
  -3   1  14      306.78      327.39     15.03 o
  -1   1  14      431.94      398.55     18.43 o
   1   1  14      293.59      232.41     14.82 o
   3   1  14      427.55      377.30     18.22 o
   5   1  14      133.69      131.92     12.86 o
   7   1  14      244.63      249.50     16.27 o
   9   1  14        0.02       -6.13      8.51 o
  11   1  14      456.83      475.17     22.13 o
  13   1  14      246.63      238.72     18.94 o
  15   1  14      164.87      184.37     16.66 o
  17   1  14       18.43       15.21     10.72 o
  19   1  14      355.04      426.87     24.00 o
  21   1  14       53.09       91.47     31.25 o
 -22   2  14     1010.02     1051.93     34.93 o
 -20   2  14      866.47      897.94     28.35 o
 -18   2  14       68.61       85.15     11.79 o
 -16   2  14       40.77       37.80     10.01 o
 -14   2  14     2083.03     2040.26     55.15 o
 -12   2  14     1988.19     1910.08     45.44 o
 -10   2  14       33.18       40.93     10.24 o
  -8   2  14      485.45      509.59     33.64 o
  -6   2  14     4385.70     4118.26     65.98 o
  -4   2  14        8.43       20.67      8.14 o
  -2   2  14      234.98      213.65     12.76 o
   0   2  14      635.96      697.11     21.11 o
   2   2  14     2792.06     2803.22     49.59 o
   4   2  14       38.71       18.35      7.73 o
   6   2  14     2791.51     2844.36     50.45 o
   8   2  14     2406.88     2403.16     45.17 o
  10   2  14      217.11      216.95     13.61 o
  12   2  14      458.25      477.41     18.87 o
  14   2  14      698.24      651.05     36.39 o
  16   2  14     1617.54     1638.28     43.68 o
  18   2  14      575.98      562.90     42.13 o
  20   2  14     1193.76     1209.55     56.57 o
 -19   3  14      454.80      521.67     22.62 o
 -17   3  14      916.74      892.84     28.39 o
 -15   3  14     1973.78     2073.77     44.78 o
 -13   3  14      223.15      261.17     21.92 o
 -11   3  14       42.89       46.61     10.79 o
  -9   3  14      111.72      115.07     13.28 o
  -7   3  14      156.47      197.51     20.92 o
  -5   3  14      572.15      563.67     23.05 o
  -3   3  14       39.44       38.36     10.49 o
  -1   3  14       66.70       81.76     11.30 o
   1   3  14      350.24      322.22     18.26 o
   3   3  14     1542.12     1574.41     45.43 o
   5   3  14      494.23      511.37     18.77 o
   7   3  14      438.06      424.24     17.16 o
   9   3  14      957.38      926.16     25.26 o
  11   3  14      569.80      550.50     23.35 o
  13   3  14       39.13       30.44     12.53 o
  15   3  14     1549.20     1391.05     46.87 o
  17   3  14      436.71      449.70     48.77 o
 -18   4  14       89.85       92.82     13.56 o
 -16   4  14     1131.74     1305.14     35.34 o
 -14   4  14       86.63       99.58     12.01 o
 -12   4  14      629.68      674.02     22.54 o
 -10   4  14       49.38       58.27      9.81 o
  -8   4  14       10.70       18.85      9.10 o
  -6   4  14       61.83       78.51     10.98 o
  -4   4  14        2.12        0.89      7.81 o
  -2   4  14      129.73      126.46     12.13 o
   0   4  14       33.91       22.30      9.11 o
   2   4  14       36.80       32.21     10.89 o
   4   4  14      487.69      449.96     20.36 o
   6   4  14      583.67      635.76     27.74 o
   8   4  14       20.06       22.87     18.95 o
  10   4  14       11.12       19.92     15.24 o
  12   4  14        0.17       -5.46     23.23 o
  14   4  14        0.44       21.73     16.64 o
 -13   5  14        2.74       10.60     12.01 o
 -11   5  14      730.53      813.84     27.11 o
  -9   5  14       71.82       75.71     11.88 o
  -7   5  14     1389.50     1507.52     36.42 o
  -5   5  14      188.81      209.83     15.05 o
  -3   5  14       16.02       26.76     10.55 o
  -1   5  14     1062.88     1116.40     36.81 o
   1   5  14       49.84       51.78     12.24 o
   3   5  14        0.67       12.01     10.17 o
   5   5  14        4.10        1.05      9.56 o
   7   5  14      391.06      368.20     30.42 o
   9   5  14      272.43      253.25     27.09 o
  11   5  14       42.01       11.01     22.72 o
  -6   6  14       67.90       62.59     18.22 o
  -4   6  14        7.66        9.62     14.20 o
  -2   6  14       24.10       29.33     15.50 o
   0   6  14       50.74       48.87     14.54 o
   2   6  14      280.66      251.35     21.23 o
   4   6  14      415.61      413.74     45.45 o
 -21   1  15       22.16       15.35     13.33 o
 -19   1  15       45.92       46.62     12.32 o
 -17   1  15     1555.33     1603.51     38.07 o
 -15   1  15       71.45       65.00     10.65 o
 -13   1  15        0.06      -10.68      7.12 o
 -11   1  15     1124.70     1127.46     28.64 o
  -9   1  15      581.91      588.34     20.36 o
  -7   1  15      134.49      139.64     11.70 o
  -5   1  15      541.63      555.40     21.63 o
  -3   1  15     1297.04     1415.73     32.43 o
  -1   1  15       23.20       25.08     12.15 o
   1   1  15      394.74      394.45     19.09 o
   3   1  15      365.25      492.64     21.62 o
   5   1  15     2704.82     2669.84     56.32 o
   7   1  15      387.83      336.57     18.82 o
   9   1  15      861.52      871.95     45.87 o
  11   1  15      977.37     1047.20     33.18 o
  13   1  15      887.53      935.35     32.07 o
  15   1  15       19.83       11.52     10.81 o
  17   1  15      358.64      378.99     22.93 o
  19   1  15     1686.21     1679.57     68.12 o
 -20   2  15       54.77       55.23     12.98 o
 -18   2  15      146.79      159.76     19.29 o
 -16   2  15      894.59      879.14     35.45 o
 -14   2  15      458.74      502.36     23.78 o
 -12   2  15      598.65      625.12     25.46 o
 -10   2  15       72.59       87.77     16.64 o
  -8   2  15      172.47      155.71     14.57 o
  -6   2  15      195.89      181.24     15.01 o
  -4   2  15      170.30      177.37     16.69 o
  -2   2  15      110.03      115.05     13.70 o
   0   2  15      577.86      543.38     19.67 o
   2   2  15      357.01      339.71     16.49 o
   4   2  15       22.17       22.88      8.60 o
   6   2  15       19.14       35.58      8.93 o
   8   2  15       35.25       44.36     12.15 o
  10   2  15      625.19      618.35     21.71 o
  12   2  15       67.58       81.84     15.74 o
  14   2  15       28.03       37.56     11.62 o
  16   2  15       17.58       18.35     13.43 o
  18   2  15      927.66     1063.45     59.27 o
 -17   3  15       29.17       31.74     11.97 o
 -15   3  15      385.78      403.68     22.69 o
 -13   3  15        0.45       -9.78      9.21 o
 -11   3  15     1376.78     1370.22     50.01 o
  -9   3  15        0.73       14.19      9.59 o
  -7   3  15       34.52       59.30     11.48 o
  -5   3  15       25.28       10.19     10.09 o
  -3   3  15      769.37      728.36     26.39 o
  -1   3  15        4.08        9.98      8.89 o
   1   3  15       44.51       40.21     10.62 o
   3   3  15     1407.09     1305.23     35.23 o
   5   3  15     1321.35     1293.79     31.12 o
   7   3  15       47.70       51.45      9.52 o
   9   3  15      534.41      592.90     21.01 o
  11   3  15      613.58      575.57     29.51 o
  13   3  15      261.52      246.14     35.25 o
  15   3  15      212.73      249.02     22.82 o
 -16   4  15     1299.03     1379.82     46.86 o
 -14   4  15        0.47        4.10      9.39 o
 -12   4  15     1057.77     1065.27     50.06 o
 -10   4  15      178.50      198.78     20.70 o
  -8   4  15     1094.96     1196.61     32.58 o
  -6   4  15      236.83      233.72     15.72 o
  -4   4  15     1439.15     1535.42     36.64 o
  -2   4  15      909.79      927.23     30.17 o
   0   4  15      104.54       82.52     12.11 o
   2   4  15      493.30      523.31     22.69 o
   4   4  15     1080.93     1085.06     38.16 o
   6   4  15      194.35      206.20     18.78 o
   8   4  15      177.68      193.67     24.60 o
  10   4  15      614.64      626.80     48.03 o
  12   4  15      428.95      409.11     33.88 o
 -11   5  15        5.31       14.28     13.07 o
  -9   5  15        3.92       -9.11     11.12 o
  -7   5  15      509.87      496.03     23.95 o
  -5   5  15      485.49      515.47     32.69 o
  -3   5  15      342.81      371.63     24.17 o
  -1   5  15       19.22       36.42     17.42 o
   1   5  15      181.34      223.79     18.20 o
   3   5  15      227.97      247.40     20.66 o
   5   5  15       35.96       19.65     18.77 o
   7   5  15      641.01      647.60     40.51 o
 -20   0  16        1.82       -0.67     22.31 o
 -18   0  16       32.22       55.27     18.18 o
 -16   0  16      382.45      375.15     30.95 o
 -14   0  16      167.51      132.67     21.35 o
 -12   0  16        8.33        7.87     10.41 o
 -10   0  16      114.96      150.45     16.75 o
  -8   0  16     3844.05     3860.60    130.45 o
  -6   0  16       11.24       -4.58     11.79 o
  -4   0  16       86.44       58.88     15.76 o
  -2   0  16     1616.87     1627.64     64.14 o
   0   0  16     1606.48     1624.09     57.71 o
   2   0  16        4.71        4.72     11.86 o
   4   0  16      304.17      345.31     59.07 o
   6   0  16      267.64      348.03     27.71 o
   8   0  16      766.86      872.13     42.86 o
  10   0  16      415.57      415.90     79.02 o
  12   0  16      264.26      278.05     27.19 o
  14   0  16      503.05      408.41     66.74 o
  16   0  16      177.14      187.25     25.50 o
 -19   1  16      186.57      199.17     21.13 o
 -17   1  16      252.85      250.50     19.27 o
 -15   1  16       27.07       31.85      9.96 o
 -13   1  16       15.42       28.96      9.46 o
 -11   1  16       80.10       75.10     12.49 o
  -9   1  16        0.69       -8.77      7.07 o
  -7   1  16        0.10        6.64      7.71 o
  -5   1  16      308.55      320.44     16.41 o
  -3   1  16        2.93        1.88      7.33 o
  -1   1  16        0.04       13.99     11.68 o
   1   1  16        2.73       10.65      8.86 o
   3   1  16      857.67      849.85     32.49 o
   5   1  16        5.40        3.04      8.98 o
   7   1  16        5.23       -4.60      8.44 o
   9   1  16        0.30       -7.30      8.17 o
  11   1  16      273.79      251.26     31.84 o
  13   1  16       12.09        7.12     10.29 o
  15   1  16        0.71       -1.92     10.70 o
  17   1  16      416.41      427.17     27.95 o
 -18   2  16       21.48       29.18     11.72 o
 -16   2  16      224.05      240.20     20.01 o
 -14   2  16     1479.47     1461.66     48.02 o
 -12   2  16      423.18      446.72     22.64 o
 -10   2  16      510.81      503.67     31.84 o
  -8   2  16     1620.59     1720.21     43.81 o
  -6   2  16       39.17       35.35     10.56 o
  -4   2  16      177.66      166.82     14.90 o
  -2   2  16     1227.25     1177.73     30.05 o
   0   2  16     1081.91      988.90     27.37 o
   2   2  16      199.14      212.30     13.97 o
   4   2  16       70.56       66.78     10.28 o
   6   2  16     1104.12     1164.68     30.34 o
   8   2  16     1184.11     1176.29     30.74 o
  10   2  16       56.23       56.42     11.66 o
  12   2  16        8.12        4.74      9.70 o
  14   2  16      103.58       97.88     14.77 o
  16   2  16      498.35      536.88     54.56 o
 -15   3  16      143.05      167.31     17.41 o
 -13   3  16     3657.17     3761.55     76.42 o
 -11   3  16       33.56       36.15     12.00 o
  -9   3  16      104.02      112.14     14.86 o
  -7   3  16      267.38      273.66     18.70 o
  -5   3  16     1678.70     1792.22     45.00 o
  -3   3  16      386.95      374.38     20.17 o
  -1   3  16     1039.20     1054.98     32.84 o
   1   3  16      302.11      287.04     18.28 o
   3   3  16       26.94       30.41     10.38 o
   5   3  16      443.60      445.50     21.36 o
   7   3  16     1831.94     1932.10     46.19 o
   9   3  16       20.05       12.02      8.60 o
  11   3  16        0.01       -9.34     11.18 o
  13   3  16      602.63      571.20     50.37 o
 -12   4  16        7.59       10.45     11.22 o
 -10   4  16      193.02      185.53     17.62 o
  -8   4  16       28.61       28.44     11.18 o
  -6   4  16      535.83      569.79     41.62 o
  -4   4  16      297.64      332.34     20.23 o
  -2   4  16        5.13        0.73     10.26 o
   0   4  16        0.25       -9.56      8.57 o
   2   4  16        0.19       -4.53      9.12 o
   4   4  16       24.18       13.12     11.94 o
   6   4  16     1784.60     1933.86     54.79 o
   8   4  16      135.55      167.71     24.91 o
  -5   5  16      439.98      500.91     34.49 o
  -3   5  16      169.50      214.64     25.07 o
  -1   5  16      282.47      275.45     43.30 o
   1   5  16     1839.16     1883.81     73.75 o
   3   5  16       29.54       31.10     16.67 o
 -17   1  17       76.75       76.08     31.11 o
 -15   1  17       64.88       71.83     12.12 o
 -13   1  17      807.85      829.44     27.64 o
 -11   1  17      674.47      644.31     26.98 o
  -9   1  17      534.53      558.21     25.18 o
  -7   1  17     1086.36     1028.10     29.01 o
  -5   1  17     2211.58     2224.77     45.54 o
  -3   1  17      814.83      785.01     26.75 o
  -1   1  17      861.86      850.34     26.17 o
   1   1  17     2447.86     2415.54     54.55 o
   3   1  17     3017.90     2982.28     94.95 o
   5   1  17      624.35      664.71     35.68 o
   7   1  17       21.29       19.32     10.60 o
   9   1  17      389.91      452.17     35.02 o
  11   1  17      932.51      959.42     33.99 o
  13   1  17      119.58      110.45     15.96 o
  15   1  17        2.85       18.23     13.68 o
 -16   2  17       13.98       10.43     11.92 o
 -14   2  17      144.73      164.54     17.29 o
 -12   2  17       51.41       60.45     16.35 o
 -10   2  17      556.45      590.29     26.94 o
  -8   2  17       40.25       50.13     12.15 o
  -6   2  17       26.21       29.83     11.00 o
  -4   2  17      254.61      237.70     17.76 o
  -2   2  17       61.84       73.91     12.58 o
   0   2  17       84.84       80.58     10.94 o
   2   2  17      442.38      442.64     19.56 o
   4   2  17       44.55       44.22     10.14 o
   6   2  17        2.55       -5.68      7.99 o
   8   2  17      391.80      426.29     19.83 o
  10   2  17      474.83      508.11     21.60 o
  12   2  17       35.56       52.06     15.07 o
 -13   3  17      181.20      177.15     20.10 o
 -11   3  17     1458.91     1527.41     58.16 o
  -9   3  17        0.26       -0.31     10.10 o
  -7   3  17      933.25      958.02     32.89 o
  -5   3  17      208.70      223.22     25.33 o
  -3   3  17       27.07       37.25     11.24 o
  -1   3  17       31.63       35.36     11.14 o
   1   3  17      636.04      714.61     34.19 o
   3   3  17      108.02      109.32     14.01 o
   5   3  17      416.99      435.09     22.27 o
   7   3  17      145.90      168.24     17.52 o
   9   3  17     1515.09     1544.88     89.48 o
  -8   4  17        0.59       -7.34     11.75 o
  -6   4  17       67.03       73.46     15.87 o
  -4   4  17      244.82      239.21     18.64 o
  -2   4  17      254.82      234.55     18.46 o
   0   4  17      246.92      224.12     17.85 o
   2   4  17      174.75      224.43     25.01 o
   4   4  17      341.51      371.39     49.42 o
 -14   0  18       19.84       14.05     22.52 o
 -12   0  18       17.47       25.98     16.57 o
 -10   0  18     1098.02     1076.55     74.05 o
  -8   0  18      441.39      437.37     32.68 o
  -6   0  18      194.78      223.60     24.57 o
  -4   0  18       62.87       35.70     20.87 o
  -2   0  18        3.33       -5.26     12.78 o
   0   0  18     4590.32     4662.48    177.00 o
   2   0  18     2286.52     2288.72     76.70 o
   4   0  18      577.13      537.37     35.66 o
   6   0  18      603.48      514.43     35.88 o
   8   0  18     1245.89     1354.83     68.90 o
  10   0  18      955.79      979.66     49.50 o
  12   0  18       55.62       37.35     19.18 o
 -13   1  18       33.38       33.69     14.43 o
 -11   1  18        1.68       -1.11      9.06 o
  -9   1  18       25.21       17.00     11.20 o
  -7   1  18      676.08      734.29     29.43 o
  -5   1  18        0.01       16.56     13.38 o
  -3   1  18      204.77      225.32     15.67 o
  -1   1  18       48.77       48.80     16.70 o
   1   1  18      104.02      113.14     14.17 o
   3   1  18       44.64       53.55     12.12 o
   5   1  18      607.46      731.07     29.45 o
   7   1  18        8.88       -0.21     10.09 o
   9   1  18       11.54       25.70     11.85 o
  11   1  18      155.36      158.01     20.55 o
 -12   2  18       85.16       73.77     17.09 o
 -10   2  18     1056.05     1026.54     35.65 o
  -8   2  18     1359.35     1412.00     44.65 o
  -6   2  18      138.20      156.65     16.65 o
  -4   2  18      828.62      887.03     31.89 o
  -2   2  18      399.24      361.54     21.49 o
   0   2  18     1763.36     1854.08     47.34 o
   2   2  18      345.50      329.29     20.64 o
   4   2  18     1017.94     1141.39     48.23 o
   6   2  18     1331.09     1431.70     36.49 o
   8   2  18      577.32      635.79     29.13 o
  10   2  18      104.91      142.23     23.32 o
  -9   3  18      706.92      726.77     31.62 o
  -7   3  18       97.69       89.05     14.87 o
  -5   3  18       51.05       47.81     12.78 o
  -3   3  18        0.11       -6.69     10.33 o
  -1   3  18      440.67      530.68     28.37 o
   1   3  18       13.62       -2.34     10.26 o
   3   3  18      171.72      163.47     16.45 o
   5   3  18      179.60      211.41     29.45 o
   7   3  18      445.32      525.38     45.71 o
  -9   1  19      209.72      200.23     27.35 o
  -7   1  19     1257.58     1261.67     47.29 o
  -5   1  19      615.28      601.40     33.31 o
  -3   1  19        2.10        3.44     10.84 o
  -1   1  19        4.14        2.31      9.04 o
   1   1  19       21.76       10.08     13.44 o
   3   1  19     2570.83     2627.71     53.91 o
   5   1  19      164.85      147.45     18.99 o
   7   1  19       38.85       45.63     15.24 o
  -6   2  19      416.97      411.37     27.77 o
  -4   2  19      443.25      470.95     39.46 o
  -2   2  19      140.90      217.36     21.61 o
   0   2  19        1.34       -0.48     11.62 o
   2   2  19        6.69        7.28     12.28 o
   4   2  19      429.62      407.58     86.33 o
 
